# Supplementary material for: Hidden Diversity in the Iberá Wetlands: Fern and Lycophyte Richness and Biogeographic Boundaries
Source: Plants (Basel). 2026 Jan 26;15(3):378. doi: 10.3390/plants15030378 (PMC12899944; doi:10.3390/plants15030378)
Supplement: Supplementary file 1 [file plants-15-00378-s001.zip]

Archive with 1 entries (1 files):
- plants-3957809-supplementary.xlsx
