# Supplementary material for: Hidden Diversity in the Iberá Wetlands: Fern and Lycophyte Richness and Biogeographic Boundaries
Source: Plants (Basel). 2026 Jan 26;15(3):378. doi: 10.3390/plants15030378 (PMC12899944; doi:10.3390/plants15030378)
Supplement: Supplementary file 1 [file plants-15-00378-s001.zip › plants-3957809-supplementary.xlsx]

## Sheet: base de datos
ID	CÓDIGO BARRA	HERBARIO	FAMILIA	GENERO	ESPECIE	AUTOR	SUBESPECIE	AUTOR SP	VARIEDAD	AUTOR VAR	FORMA	AUTOR FORM	DETERMINADOR	DET. FECHA	PAIS	1ERA DIV	2DA DIV.	LOCALIDAD	GR(LAT)	MIN(LAT)	SEG(LAT)	S-N	GR(LONG)	MIN(LONG)	SEG(LONG)	E-O	CALIDAD COORD.	ERROR COORD.	ALTITUD	COLECTOR	NUM	DUPL	SUFIJO	ACOMPAÑANTES	CDIA	CMES	CAÑO	AMBIENTE	OBSERVACIONES	Ref Bibliográfica	TIPO	LAT	LONG
1			Blechnaceae	Telmatoblechnum	serrulatum	(Rich.) Perrie, D.J. Ohlsen & Brownsey							H. A. Keller	2013	Argentina	Corrientes	Ituzaingó	Puerto Valle	27	39	01,3	S	56	30	36,3	W	gps		84	H. A. Keller	11512			C. R. Ríos & E. R. Krauczuk	30	07	2013	En estero	Hierba palustre			-27.650361	-56.510083
2			Osmundaceae	Osmundastrum	cinnamomeum	(L.) C. Presl							H. A. Keller	2013	Argentina	Corrientes	Ituzaingó	Puerto Valle	27	38	32,5	S	56	30	34,4	W	gps		83	H. A. Keller	11528	1		C. R. Ríos & E. R. Krauczuk	31	07	2013	Borde de mogote de bosque en estero	Hierba palustre			-27.642361	-56.509556
3			Osmundaceae	Osmundastrum	cinnamomeum	(L.) C. Presl							Ponce, M. M.	2001	Argentina	Corrientes	San Martín	Costa W de la Laguna Iberá									google maps			Tressens, S. G.	4310			et al.	9	7	1992	embalsado con Sphagnum (turbera), abundante				-28.53139276941684	-57.2052419520789
4			Pteridaceae	Lytoneuron	lomariaceum	(Klotzsch) Yesilyurt							H. A. Keller	2013	Argentina	Corrientes	Ituzaingó	Puerto Valle	27	38	32,5	S	56	30	34,4	W	gps		83	H. A. Keller	11529	4		C. R. Ríos & E. R. Krauczuk	31	07	2013	Borde de mogote de bosque en estero	Hierba palustre			-27.642361	-56.509556
5			Hymenophyllaceae	Trichomanes	cristatum	Kaulf							G. Hildt & h. A. Keller	2013	Argentina	Corrientes	Ituzaingó	Puerto Valle	27	41	10,7	S	56	30	16,8	W	gps			H. A. Keller	11534	2		C. R. Ríos & E. R. Krauczuk	31	07	2013	Interior de fragmento de bosque en estero	Hierba			-27.686306	-56.504667
6			Pteridaceae	Adiantum											Argentina	Corrientes	Ituzaingó	Puerto Valle	27	36	03,2	S	56	26	28,2	W	gps		95	H. A. Keller	11571			C. R. Ríos & E. R. Krauczuk	01	09	2013	Interior de selva	Rizomas largos			-27.600889	-56.441167
7			Ophioglossaceae	Ophioglossum											Argentina	Corrientes	Ituzaingó	Puerto Valle	27	35	19,9	S	56	31	30,9	W	gps		83	H. A. Keller	11356			E. R. Krauczuk & C. R. Ríos	21	05	2013	Pastizal alterado	Hierba			-27.588861	-56.525250
8			Blechnaceae	Lomariocycas	schomburghii	(Klotzsch) Gasper & A.R. Sm									Argentina	Corrientes	Ituzaingó	Puerto Valle	27	35	22,5	S	56	31	34,2	W	gps		82	H. A. Keller	11357	3		E. R. Krauczuk & C. R. Ríos	21	05	2013	Borde de fragmento de bosque en paleocauce del río Paraná	Estípite de ca. de 1 m			-27.589444	-56.526111
9			Hymenophyllaceae	Trichomanes	cristatum	Kaulf.							Meza Torres	2014	Argentina	Corrientes	Ituzaingó	Puerto Valle	27	35	22,5	S	56	31	34,2	W	gps		82	H. A. Keller	11367	5		E. R. Krauczuk & C. R. Ríos	21	05	2013	Interior de fragmento de bosque en paleocauce del río Paraná	Epífita en partes bajas de troncos y sobre troncos en descomposición			-27.589444	-56.526111
10			Thelypteridaceae												Argentina	Corrientes	Ituzaingó	Puerto Valle	27	35	22,5	S	56	31	34,2	W	gps		82	H. A. Keller	11370			E. R. Krauczuk & C. R. Ríos	21	05	2013	Interior de fragmento de bosque en paleocauce del río Paraná	Hierba			-27.589444	-56.526111
11			Aspleniaceae	Asplenium											Argentina	Corrientes	Ituzaingó	Puerto Valle	27	36	15	S	56	26	11,3	W	gps			H. A. Keller	11395	5		E. R. Krauczuk & C. R. Ríos	21	05	2013	Interior de selva junto a paleocauce del río Paraná	Hierba			-27.604167	-56.436472
12			Lindsaeaceae	Lindsaea	divaricata	Klotzsch							Páez, S.	2025	Argentina	Corrientes	Ituzaingó	Puerto Valle	27	34	55,4	S	56	31	50,5	W	gps		83	H. A. Keller	11398	1		E. R. Krauczuk & C. R. Ríos	24	05	2013	Interior de bosque de Ararí en paleocauce del río Paraná	Hierba palustre esciófila			-27.582056	-56.530694
13			Dryopteridaceae	Didymochlaena	truncatula	(Sw.) Sm.							H.A.Keller	2013	Argentina	Corrientes	Ituzaingó	Puerto Valle	27	34	55,4	S	56	31	50,5	W	gps		83	H. A. Keller	11399			E. R. Krauczuk & C. R. Ríos	24	05	2013	Interior de bosque de Ararí en paleocauce del río Paraná	Estípite ca. 0,3 m			-27.582056	-56.530694
14			Cyatheaceae	Cyathea	delgadii	Sternb.							H.A.Keller	2013	Argentina	Corrientes	Ituzaingó	Puerto Valle	27	34	54,6	S	56	31	52,6	W	gps		72	H. A. Keller	11400			E. R. Krauczuk & C. R. Ríos	24	05	2013	Interior de bosque de Ararí en paleocauce del río Paraná	Helecho arborescente, estííte de 3,96 m long.			-27.581833	-56.531278
15			Lindsaeaceae	Lindsaea	divaricata	Klotzsch							Páez, S.	2025	Argentina	Corrientes	Ituzaingó	Puerto Valle	27	34	54,6	S	56	31	52,6	W	gps		72	H. A. Keller	11401			E. R. Krauczuk & C. R. Ríos	24	05	2013	Interior de bosque de Ararí en paleocauce del río Paraná	Hierba palustre esciófila			-27.581833	-56.531278
16			Dryopteridaceae	Megalastrum	connexum	(Kaulf) A. R. Sm. & R. C. Morgan							H.A.Keller	2013	Argentina	Corrientes	Ituzaingó	Puerto Valle	27	34	54,6	S	56	31	52,6	W	gps		72	H. A. Keller	11402			E. R. Krauczuk & C. R. Ríos	24	05	2013	Interior de bosque de Ararí en paleocauce del río Paraná	Estípite corto			-27.581833	-56.531278
17			Vittariaceae	Vittaria	lineata	(L.) Sm.									Argentina	Corrientes	Ituzaingó	Puerto Valle	27	34	54,6	S	56	31	52,6	W	gps		72	H. A. Keller	11404	2		E. R. Krauczuk & C. R. Ríos	24	05	2013	Interior de bosque de Ararí en paleocauce del río Paraná	Epífita en parte baja de tronco			-27.581833	-56.531278
18			Thelypteridaceae	Macrothelypteris	torresiana	(Gaudich.) Ching							H.A.Keller	2013	Argentina	Corrientes	Ituzaingó	Puerto Valle	27	35	22,5	S	56	31	34,2	W	gps		77	H. A. Keller	11412			E. R. Krauczuk & C. R. Ríos	06	06	2013	Borde de río Paraná, junto a bosque de Ararí				-27.589444	-56.526111
19			Cyatheaceae	Cyathea	atrovirens	(Langsd. & Fisch.) Domin							H.A.Keller	2013	Argentina	Corrientes	Ituzaingó	Puerto Valle	27	35	31	S	56	31	30,7	W	gps		86	H. A. Keller	11426			E. R. Krauczuk & C. R. Ríos	07	06	2013	Estero en borde de fragmento de bosque anegado				-27.591944	-56.525194
20			Osmundaceae	Osmunda	spectabilis	Willd.							H.A.Keller	2013	Argentina	Corrientes	Ituzaingó	Puerto Valle	27	35	31	S	56	31	30,7	W	gps		86	H. A. Keller	11432	1		E. R. Krauczuk & C. R. Ríos	07	06	2013	Borde de estero junto a fragmento de bosque anegado	Rizoma erecto grueso			-27.591944	-56.525194
21			Polypodiaceae	Pleopeltis	pleopeltifolia	(Raddi) Alston							H.A.Keller	2013	Argentina	Corrientes	Ituzaingó	Puerto Valle	27	35	31	S	56	31	30,7	W	gps		86	H. A. Keller	11433			E. R. Krauczuk & C. R. Ríos	07	06	2013	Interior de bosque en estero	Epífita			-27.591944	-56.525194
22			Polypodiaceae	Microgramma	vacciniifolia	(Langsd. & Fisch.) Copel.									Argentina	Corrientes	Ituzaingó	Puerto Valle	27	35	15,2	S	56	30	51,1	W	gps		86	H. A. Keller	11437			E. R. Krauczuk & C. R. Ríos	08	06	2013	Interior de bosque junto a estero	Epífita			-27.587556	-56.514194
23			Thelypteridaceae	Cyclosorus	interruptus	(Willd.) H. Itô							H.A.Keller	2013	Argentina	Corrientes	Ituzaingó	Puerto Valle	27	35	15,2	S	56	30	51,1	W	gps		86	H. A. Keller	11438			E. R. Krauczuk & C. R. Ríos	08	06	2013	Estero junto a bosque anegado	Rizoma largo, liso y obscuro			-27.587556	-56.514194
24			Thelypteridaceae	Thelypteris											Argentina	Corrientes	Ituzaingó	Puerto Valle	27	35	15,2	S	56	30	51,1	W	gps		86	H. A. Keller	11439			E. R. Krauczuk & C. R. Ríos	08	06	2013	Estero junto a bosque anegado	Hierba			-27.587556	-56.514194
25			Blechnaceae	Telmatoblechnum	serrulatum	(Rich.) Perrie, D.J. Ohlsen & Brownsey							H.A.Keller	2013	Argentina	Corrientes	Ituzaingó	Puerto Valle	27	35	15,2	S	56	30	51,1	W	gps		86	H. A. Keller	11440	3		E. R. Krauczuk & C. R. Ríos	08	06	2013	Estero junto a bosque anegado				-27.587556	-56.514194
26			Blechnaceae	Neoblechnumittrich	brasiliense	(Desv.) Gasper & V.A.O. D							H.A.Keller	2013	Argentina	Corrientes	Ituzaingó	Puerto Valle	27	35	19	S	56	30	48,6	W	gps		86	H. A. Keller	11441			E. R. Krauczuk & C. R. Ríos	08	06	2013	Interior de bosque anegado	Estípite corto			-27.588611	-56.513500
27			Blechnaceae	Lomariocycas	schomburghii	(Klotzsch) Gasper & A.R. Sm.									Argentina	Corrientes	Ituzaingó	Puerto Valle	27	37	04,7	S	56	31	03,3	W	gps		78	H. A. Keller	11466			E. R. Krauczuk & C. R. Ríos	09	06	2013	Borde de bosque de Ararí en estero	Estípite de hasta 1 m			-27.617972	-56.517583
28			Psilotaceae	Psilotum	nudum	(L.) P. Beauv.							H.A.Keller	2013	Argentina	Corrientes	Ituzaingó	Puerto Valle	27	37	39,1	S	56	30	02,3	W	gps		101	H. A. Keller	11483	2		E. R. Krauczuk & C. R. Ríos	10	06	2013	Interior de bosque de tatané	Epífita sobre tatané, a 3 m del suelo			-27.627528	-56.500639
29			Dryopteridaceae	Rumhora	adiantiformis	(G. Forst.) Ching.							H.A.Keller	2013	Argentina	Corrientes	Ituzaingó	Puerto Valle	27	37	39,1	S	56	30	02,3	W	gps		101	H. A. Keller	11484			E. R. Krauczuk & C. R. Ríos	10	06	2013	Interior de bosque de tatané	Epífita sobre tatané, a 3 m del suelo			-27.627528	-56.500639
30			Pteridaceae	Doryopteris											Argentina	Corrientes	Ituzaingó	Puerto Valle	27	37	39,1	S	56	30	02,3	W	gps		101	H. A. Keller	11485	1		E. R. Krauczuk & C. R. Ríos	10	06	2013	Interior de bosque de tatané	Hierba			-27.627528	-56.500639
31			Pteridaceae	Lytoneuron	lomariaceum	(Klotzsch) Yesilyurt							H.A.Keller	2013	Argentina	Corrientes	Ituzaingó	Puerto Valle	27	38	02,6	S	56	30	46,6	W	gps		80	H. A. Keller	11487	7		E. R. Krauczuk & C. R. Ríos	10	06	2013	Borde de bosque de Ararí en estero	Palustre, con frondes apoyantes			-27.634056	-56.512944
32			Osmundaceae	Osmundastrum	cinnamomeum	(L.) C. Presl							H.A.Keller	2013	Argentina	Corrientes	Ituzaingó	Puerto Valle	27	38	02,6	S	56	30	46,6	W	gps		80	H. A. Keller	11488	7		E. R. Krauczuk & C. R. Ríos	10	06	2013	Borde de bosque de Ararí en estero	Rizoma erecto			-27.634056	-56.512944
33			Psilotaceae	Psilotum	nudum	(L.) P. Beauv.							H.A.Keller	2013	Argentina	Corrientes	Ituzaingó	Puerto Valle	27	38	02,6	S	56	30	46,6	W	gps		80	H. A. Keller	11489			E. R. Krauczuk & C. R. Ríos	10	06	2013	Borde de bosque de Ararí en estero	Epífita sobre estípite de Blechnum tabulare			-27.634056	-56.512944
34			Pteridaceae	Doryopteris	pentagona	Pic. Serm.							Meza Torres	2014	Argentina	Corrientes	Ituzaingó	Puerto Valle	27	36	15	S	56	26	11,3	W	gps			H. A. Keller	11396	2		E. R. Krauczuk & C. R. Ríos	21	05	2013	Interior de selva junto a paleocauce del río Paraná	Hierba			-27.604167	-56.436472
35			Pteridaceae	Doryopteris											Argentina	Corrientes	Ituzaingó	Puerto Valle	27	36	15	S	56	26	11,3	W	gps			H. A. Keller	11397			E. R. Krauczuk & C. R. Ríos	21	05	2013	Interior de selva junto a paleocauce del río Paraná	Hierba			-27.604167	-56.436472
36			Dennstaedtiaceae	Lindsaea	divaricata	Klotzsch							Meza Torres, E. I.; Páez, S.	2022; 2025	Argentina	Corrientes	Ituzaingó		27	34	56,7	S	56	31	49,9	W	gps		81	Keller, H. A.	11311		2	Krauczuk, E. R	01	03	2013	Bosque anegado.	Hierba.			-27.582417	-56.530528
37	CTES0045230		Cyatheaceae	Cyathea	atrovirens	(Langsd. & Fisch.) Domin							Keller, H. A.	2013	Argentina	Corrientes	Ituzaingó		27	34	56,7	S	56	31	49,9	W	gps		81	Keller, H. A.	11312		2	Krauczuk, E. R	01	03	2013	Bosque anegado.	Helecho arborescente.			-27.582417	-56.530528
38			Cyatheaceae	Cyathea									Keller, H. A.	2013	Argentina	Corrientes	Ituzaingó		27	34	56,7	S	56	31	49,9	W	gps		81	Keller, H. A.	11313		2	Krauczuk, E. R	01	03	2013	Bosque anegado.	Helecho arborescente.			-27.582417	-56.530528
39			Polypodiaceae	Pecluma	robusta	(Fée) M. Kessler & A.R. Sm.							Meza Torres, E. I.	2013	Argentina	Corrientes	Ituzaingó		27	34	56,7	S	56	31	49,9	W	gps		81	Keller, H. A.	11315		2	Krauczuk, E. R	01	03	2013	Bosque anegado.	Epífita en parte baja de tronco de Ararí.			-27.582417	-56.530528
40	CTES0045231		Psilotaceae	Psilotum	nudum	(L.) P. Beauv.							Keller, H. A.	2013	Argentina	Corrientes	Ituzaingó		27	34	56,7	S	56	31	49,9	W	gps		81	Keller, H. A.	11316		2	Krauczuk, E. R	01	03	2013	Bosque anegado.	Hierba.			-27.582417	-56.530528
41			Equisetaceae	Equisetum	giganteum	L.									Argentina	Corrientes	San Roque	Ea. San Antonio, ca. 30 km NE de Chavarría, camino a Concepción									google maps			Arbo, M. M.	7042			Cáceres Moral, S. A. & Maruñak, V	12	4	1996					-28.773924	-58.357043
42			Equisetaceae	Equisetum	giganteum	L.									Argentina	Corrientes	Ituzaingó	Rincón del Rosario, aprox. 15 Km S de Ituzaingó									google maps			Carnevali, R.	5373				23	5	1982					-27.639075	-56.744583
43			Equisetaceae	Equisetum	giganteum	L.									Argentina	Corrientes	Santo Tomé	Laguna de Luna									google maps			Neiff, J. J.	659				11	2	1977					-28.126581	-56.718218
44			Polypodiaceae	Pecluma	robusta	(Fée) M. Kessler & A.R. Sm.									Argentina	Corrientes	San Martín	borde NO de la Laguna Iberá, costa Laureltí	28	27	34	S	57	7	33	W	gps		74	Meza Torres, E. I.	824			et al.	11	9	2008					-28.459444	-57.125833
45			Polypodiaceae	Pecluma	robusta	(Fée) M. Kessler & A.R. Sm.									Argentina	Corrientes	San Martín	Reserva Natural Provincial del Iberá. Costa W de la Laguna Iberá									google maps		75	Tressens, S. G.	4320			et al.	9	12	1992					-28.53139276941684	-57.2052419520789
46			Polypodiaceae	Pleopeltis	pleopeltifolia	(Raddi) Alston									Argentina	Corrientes	Mercedes	Ayo. Pay Ubre Grande	29	1	40	S	58	10	30	W	gps		80	Meza Torres, E. I.	704			Rodriguez, J. M. & Morales, M. 70	9	2	2008	interior de bosque, pequeña barranca al costado del arroyo	epífito			-29.027778	-58.175000
47			Polypodiaceae	Pleopeltis	pleopeltifolia	(Raddi) Alston									Argentina	Corrientes	Mercedes	Macrosistema Iberá, Estancia Rincón del Diablo, casco,									google maps			Schinini, A.	8012			et al.	28	8	1998	monte al borde de los esteros, en sotobosque	epífita, hojas discoloras, soros pardos,			-28.74943946742862	-58.037607564233895
48			Pteridaceae	Doryopteris	pentagona	Pic. Serm.									Argentina	Corrientes	Ituzaingó	Puerto Valle, Hogar de los Niños de Filadelfia,									gps			Meza Torres, E. I.	606			Marquez, G. & Macluf, C.	22	4	2007	Sotobosque, margen de arroyo, cercano al río Paraná, suelo arenoso en pequeña barranca				-27.573333	-56.491944
49			Pteridaceae	Adiantopsis	radiata	(L.) Fée									Argentina	Corrientes	Ituzaingó	Puerto Valle, Hogar de los Niños de Filadelfia,									gps			Meza Torres, E. I.	607			Marquez, G. & Macluf, C.	22	4	2007	Sotobosque, margen de arroyo, cercano al río Paraná, suelo arenoso en pequeña barranca				-27.573333	-56.491944
50			Pteridaceae	Adiantopsis	chlorophylla	(Sw.) Fee									Argentina	Corrientes	Santo Tomé	Galarza. Ruta 41									google maps			Arbo, M. M.	6291			Ferrucci, M. S., Solís Neffa, V. G., Blanco, E. & Berón, R.	16	11	1994					-28.106745355052507	-56.67083409899715
51			Pteridaceae	Adiantopsis	chlorophylla	(Sw.) Fee									Argentina	Corrientes	Concepción	Estancia Carambola									google maps			Pededersen, T. M.	13499				17	2	1983					-28.428314432022084	-57.813419391608555
52			Pteridaceae	Adiantum	lorentzii	Hieron.									Argentina	Corrientes	Mercedes	Ea. Culantrillar, 75 km N de Mercedes, Laguna Trin.									google maps			Schinini, A.	11925			et al.	17	10	1975	selva sobre orilla de laguna				-28.714232215243147	-57.857494678384136
53			Pteridaceae	Adiantum	raddianum	C. Presl									Argentina	Corrientes	Santo Tomé	Galarza, Ea. San Lorenzo, ruta 41									google maps			Arbo, M. M.	6663				28	4	1995	paredes internas de pozo de agua,				-28.083154	-56.651170
54			Pteridaceae	Adiantum	raddianum	C. Presl									Argentina	Corrientes	Mercedes	Macrosistema Iberá, Estancia Rincón del Diablo, casco,									google maps			Arbo, M. M.	8019			Schinini, A., Maruñak, V. & Paniagua Risueno, E.	28	8	1998	Monte al borde de los esteros, en sotobosque				-28.74943946742862	-58.037607564233895
55			Ophioglossaceae	Ophioglossum	nudicaule	L. f.									Argentina	Corrientes	Concepción	Paso Crucecita, 10 Km SE de la Ruta 248,									gps			Meza Torres, E. I.	500			Niveiro, N. & Michlig, A.	1	3	2007	lugar de pastoreo, área inundable. Dispersos en el campo, pocos individuos fértiles				-28.358611	-58.032222
56			Pteridaceae	Adiantopsis	tweediana	(Hook.) Link-Pérez & Hickey									Argentina	Corrientes	Mercedes	Yofre, Ea. La Aurora									gps			Meza Torres, E. I.	702			Rodriguez, J. M. & Morales, M.	9	2	2008	Borde de matorral.				-29.02547	-58.48953
57			Pteridaceae	Adiantopsis	tweediana	(Hook.) Link-Pérez & Hickey									Argentina	Corrientes	Mercedes	Ea. Culantrillar, 75 km N de Mercedes. Laguna Trin									google maps			Schinini, A.	11924			et al.	17	10	1975	Selva sobre orilla de laguna				-28.714232215243147	-57.857494678384136
58			Pteridaceae	Gastoniella	chaerophylla	(Desv.) Li Bing Zhang & Liang Zhang									Argentina	Corrientes	San Roque	Estancia Caaguazú, 11 km NE de Chavarría camino a Tacuaritas, potrero Plantel, aprox. 3 km al W del casco,									google maps			Arbo, M. M.	6866			Cáceres Moral, S. A., Ferrucci, M. S. & Maruñak, V.	25	10	1996	Borde de isleta de selva a orillas de un arroyo				-28.897192	-58.482033
59			Pteridaceae	Doryopteris	concolor	(Langsd. & Fisch.) Kuhn									Argentina	Corrientes	San Roque	Estancia Caaguazú, 11 km NE de Chavarría camino a Tacuaritas, potrero Plantel, aprox. 3 km al W del casco,									google maps			Arbo, M. M.	6864			Cáceres Moral, S. A., Ferrucci, M. S. & Maruñak, V.	25	10	1996	Borde de isleta de selva a orillas de un arroyo				-28.897192	-58.482033
60			Pteridaceae	Doryopteris	concolor	(Langsd. & Fisch.) Kuhn									Argentina	Corrientes	Mercedes	Cnia. C. Pellegrini, antes del piedraplen									google maps			Quarín, C. L.	993			et al.	6	3	1973					-28.549711	-57.199091
61			Pteridaceae	Doryopteris	concolor	(Langsd. & Fisch.) Kuhn									Argentina	Corrientes	Mercedes	Laguna Iberá. Paso Picada.									google maps			Schinini, A.	7364				22	9	1973	Bosque ribereño.				-28.546313	-57.195147
62			Pteridaceae	Doryopteris	concolor	(Langsd. & Fisch.) Kuhn									Argentina	Corrientes	Mercedes	Ea. Culantrillar, 75 km N de Mercedes, Laguna Trin									google maps			Schinini, A.	11822				17	10	1975	Selva en galería de arroyo con Myrtaceas.				-28.714232215243147	-57.857494678384136
63			Pteridaceae	Doryopteris	triphylla	(Lam.) Christ									Argentina	Corrientes	Mercedes	Salto Ita Jhase, 9 km SW de Boqueron, arroyo Ita Cora con lecho de piedra arenisca, en parque de Prosopis con afloramientos rocosos									google maps			Tressens, S. G.	5332			Medina, R., Schinini, A. & Soler Llinas, J.	18	8	1995	Sabanas con afloramientos rocosos				-28.896759047788933	-58.17206427665046
64			Pteridaceae	Hemionitis	tomentosa	(Lam.) Raddi									Argentina	Corrientes	Mercedes	Macrosistema Iberá, nacimiento del rio Corriente									google maps			Arbo, M. M.	7957			Schinini, A., Maruñak, V. & Paniagua Risueno, E.	27	8	1998	Borde de monte ribereno, en sotobosque,	raquis negruzco, foliolos discoloros, soros pardos			-28.911583	-58.497070
65			Pteridaceae	Pityrogramma	calomelanos	(L.) Link			calomelanos						Argentina	Corrientes	Mercedes	Estancia Rincón del Diablo. Macrosistema Iberá, Canal de acceso a Laguna Yacaré, al borde del canal									google maps			Arbo, M. M.	7877			Schinini, A., Maruñak, V. & Paniagua Risueno, E.	24	8	1998					-28.757416	-58.037254
66			Pteridaceae	Pityrogramma	calomelanos	(L.) Link			calomelanos						Argentina	Corrientes	Mercedes	Macrosistema Iberá, Laguna Itati									google maps			Arbo, M. M.	7985			Schinini, A., Maruñak, V. & Paniagua Risueno, E.	27	8	1998					-28.720526	-58.112768
67			Pteridaceae	Pityrogramma	calomelanos	(L.) Link			calomelanos						Argentina	Corrientes	Ituzaingó	400 m del cementerio municipal de Ituzaingó, arroyo cercano al río									gps			Meza Torres, E. I.	723			Rodriguez, J. M., Niveiro, N. & Morales, M	15	2	2008	En matorral que bordea el pequeño curso de agua, suelo arenoso. Frondes de hasta 2 m alt.				-27.60190	-56.71513
68			Pteridaceae	Pityrogramma	calomelanos	(L.) Link			calomelanos						Argentina	Corrientes	Concepción	28 km. SE de Concepción, Ea. "El Tránsito" Paso extendido									google maps			Schinini, A.	13252			Ahumada, O. & Irigoyen, J.	24	5	1976	dentro del estero, entre matas de gramíneas				-28.421326	-57.693269
69			Pteridaceae	Pityrogramma	calomelanos	(L.) Link			calomelanos						Argentina	Corrientes	Mercedes	Ea. Culantrillar, 75 km N de Mercedes, Laguna Trin, en embalsado Tapialare									google maps			Schinini, A.	11992			et al.	24	10	1975					-28.714232215243147	-57.857494678384136
70			Pteridaceae	Pityrogramma	calomelanos	(L.) Link			calomelanos						Argentina	Corrientes	San Martín	Arrocera Drews, 10 km NE de Colonia Carlos Pellegrini									google maps			Krapovickas, A.	29346				19	2	1976					-28.503040	-57.080547
71			Pteridaceae	Pityrogramma	calomelanos	(L.) Link			calomelanos						Argentina	Corrientes	San Martín	Carlos Pellegrini, costa W de la Laguna Iberá									google maps			Krapovickas, A.	20267			Cristóbal, C. L.; Ferraro, L. I.; Irigoyen, J.; Maruñak, V.; Pire, S. M. & Tressens, S. G.	31	10	1971					-28.53139276941684	-57.2052419520789
72			Pteridaceae	Pityrogramma	calomelanos	(L.) Link			calomelanos						Argentina	Corrientes	Santo Tomé	Laguna Luna									google maps			Neiff, J. J.	649				10	7	1976					-28.126581	-56.718218
73			Salviniacea	Salvinia	biloba	Raddi							Arbo (dudoso)	2001	Argentina	Corrientes	Santo Tomé	Galarza, Laguna Galarza. Ruta 41, Estero alrededor de laguna Galarza.									google maps			Arbo, M. M.	6260				16	11	1994	Planta flotante. Material estéril,				-28.081620	-56.701409
74			Salviniacea	Salvinia	biloba	Raddi							Arbo (dudoso)	2001	Argentina	Corrientes	Santo Tomé	Ruta 41, Galarza. Reserva Natural Provincial del Iberá. Laguna de Luna.									google maps			Arbo, M. M.	6598				26	4	1995	En espejo de agua.	Flotante.			-28.150395 -56.712664	-28.150395 -56.712664
75			Salviniacea	Salvinia	cfr. auriculata	Aubl.									Argentina	Corrientes	Santo Tomé	Ruta 41. Galarza. Reserva Natural Provincial del Iberá. Laguna Galarza.									google maps			Arbo, M. M.	6620				26	4	1995					-28.081620	-56.701409
76			Salviniacea	Salvinia	cfr. auriculata	Aubl.							Meza Torres	2022	Argentina	Corrientes	Santo Tomé	Ruta 41, Galarza. Reserva Natural Provincial del Iberá. Laguna Galarza. Arroyo en el NE de la laguna									google maps			Arbo, M. M.	6655			et al.	26	4	1995					-28.051461	-56.684818
77			Salviniacea	Salvinia	molesta	D.S. Mitch.							de la Sota; Meza Torres; Meza Torres	2006; 2022; 2025	Argentina	Corrientes	Mercedes	Macrosistema Iberá, Estancia Rincón del Diablo, alrededores del casco									google maps			Arbo, M. M.	8282			et al.	4	12	1998	Costa del estero.	formando grupos densos, hojas color verde claro, en hojas nuevas pelos blancos en la cara superior.			-28.74943946742862	-58.037607564233895
78			Salviniacea	Salvinia	Cfr. biloba	Raddi							de la Sota	2006	Argentina	Corrientes	San Martín	11 km N de Colonia Carlos Pellegrini. Arrocera Drews,									google maps			Krapovickas, A.	20303			Cristóbal, C. L., Ferraro, L., Irigoyen, J., Maruñak, V., Pire, S. M. & Tressens, S. G.	30	10	1971					-28.503040	-57.080547
79			Salviniacea	Salvinia	biloba	Raddi							de la Sota	2006	Argentina	Corrientes	San Martín	10 km N de Colonia Carlos Pellegrini, Arrocera Drews,									google maps			Krapovickas, A.	29372			et al.	19	2	1976	Margen libre de embalsado.				-28.497970	-57.081568
80			Salviniacea	Salvinia	cfr. auriculata	Aubl.									Argentina	Corrientes	Mercedes	75 Km N de Mercedes. Laguna Trin. Ea. Culantrillar.									google maps			Schinini, A.	11994			et al.	17	10	1975	Laguna Trin en el embalsado Tapialare.	Flotante			-28.713830	-57.858978	Especímen demasiado joven para determinar con seguridad
81			Salviniacea	Salvinia	Cfr. biloba	Raddi							de la Sota	2006	Argentina	Corrientes	Concepción	28 Km SE de Concepción. Ea"El Tránsito"Paso extendido.									google maps			Schinini, A.	13269			et al.	22	5	1976		Flotante en laguna			-28.423590	-57.694077
82			Salviniacea	Salvinia	minima	Baker							Meza Torres	2022	Argentina	Corrientes	San Martín	Reserva Natural Provincial del Iberá. Costa W de la Laguna Iberá, Laurelti.									google maps			Tressens, S. G.	4327A			et al.	9	12	1992		Pozo de agua en embalsado			-28.459444	-57.125833
83			Salviniacea	Salvinia	biloba	Raddi									Argentina	Corrientes	San Miguel	Laguna Po									google maps			Neiff, J. J.	503				23	2	1976					-28.043142	-57.537776
84			Thelypteridaceae	Christella	conspersa	(Schrad.) A. Löve & D. Löve									Argentina	Corrientes	Ituzaingó	Ea. Santa María, aprox. 15 km E de Ituzaingó,									google maps			Carnevali, R.	5571				19	3	1982		margen de bosquecillo, suelo muy húmedo			-27.530219	-56.598908
85			Thelypteridaceae	Christella	conspersa	(Schrad.) A. Löve & D. Löve									Argentina	Corrientes	Ituzaingó	Paso Júpiter, 18km NE de Ituzaingó, sobre Río Paraná									google maps			Schinini, A.	15556			Vanni, R.	1	10	1978					-27.487370	-56.681065
86			Thelypteridaceae	Christella	hispidula	(Decne.) Holttum									Argentina	Corrientes	Ituzaingó	Esteros del Iberá, Laguna Isipó									google maps			Arbo, M. M.	1453			et al.	15	11	1976	interior de isleta de selva	escaso			-27.650394	-56.508147
87			Thelypteridaceae	Christella	hispidula	(Decne.) Holttum									Argentina	Corrientes	Mercedes	Parque Nacional Iberá, Rincón del Socorro, Uguay									google maps			Øllgaard, B.	3100			Meza Torres, E. I.	26	10	2017	Wet and mesic grassland and scrub forest.				-28.638240	-57.461158
88			Thelypteridaceae	Christella	hispidula	(Decne.) Holttum									Argentina	Corrientes	San Miguel	12 km NE de San Miguel, Ea.Toro-y									google maps			Vanni, R. O.	1456			et al.	27	2	1990	Interior de selva				-27.936670	-57.502732
89			Thelypteridaceae	Cyclosorus	interruptus	(Willd.) H. Itô									Argentina	Corrientes	Ituzaingó	Laguna San Nicolás. Esteros del Iberá									google maps			Arbo, M. M.	1374			et al.	12	11	1976	Embalsado. Abundante.				-27.961004	-56.822075
90			Thelypteridaceae	Cyclosorus	interruptus	(Willd.) H. Itô									Argentina	Corrientes	Santo Tomé	Laguna Galarza, costa SE. Galarza, ruta 41. Reserva Natural									google maps			Arbo, M. M.	6567			et al.	25	4	1995	embalsado				-28.081620	-56.701409
91			Thelypteridaceae	Cyclosorus	interruptus	(Willd.) H. Itô									Argentina	Corrientes	Santo Tomé	Laguna Galarza, Galarza, ruta 41. Reserva Natural									google maps			Arbo, M. M.	6626			et al.	27	4	1995	Embalsado con vegetación arbórea, sotobosque				-28.092790	-56.682542
92			Thelypteridaceae	Cyclosorus	interruptus	(Willd.) H. Itô									Argentina	Corrientes	Mercedes	Macrosistema Iberá, canal entre Laguna Yacare y laguna Itatí,									google maps			Arbo, M. M.	7901			Schinini, A., Maruñak, V. & Paniagua Risueno, E.	26	6	1998	Embalsado (tapial)				-28.834184	-58.183066
93			Thelypteridaceae	Cyclosorus	interruptus	(Willd.) H. Itô									Argentina	Corrientes	Santo Tomé	Laguna de Luna, costa occidental									google maps			Arbo, M. M.	8491			Schinini, A. & Seijo, G. J.	24	11	1999	en embalsado				-28.120061	-56.714995
94			Thelypteridaceae	Cyclosorus	interruptus	(Willd.) H. Itô									Argentina	Corrientes	San Martín	Laguna Iberá Col Pellegrini									google maps			Burkart, A.	30215			Troncoso, N. S., Guaglianone, E. R., Rotman, A. D., Botta, S. M. & Buck, H. T.	5	11	1973	en embalsado				-28.528563	-57.183986
95			Thelypteridaceae	Cyclosorus	interruptus	(Willd.) H. Itô									Argentina	Corrientes	Santo Tomé	Laguna Galarza,									google maps			Carnevali, R.	4581				22	1	1981	Embalsado				-28.0878277-56.705084	-56.705084
96			Thelypteridaceae	Cyclosorus	interruptus	(Willd.) H. Itô									Argentina	Corrientes	Ituzaingó	Paraje Tres Árboles, aprox. 20 km S Villa Olivari									google maps			Carnevali, R.	5307				27	5	1982	Bosque higrófilo				-27.790214	-56.969610
97			Thelypteridaceae	Cyclosorus	interruptus	(Willd.) H. Itô									Argentina	Corrientes	Concepción	Camino desde "El Tránsito" hacia Yahaveré									google maps		60	Keller, H. A.	10913			Pirondo, A., Lattar, E. C. & Franco, M. M.			2003+	bañado	Rizomas negros,			-28.476705	-57.724782
98			Thelypteridaceae	Cyclosorus	interruptus	(Willd.) H. Itô									Argentina	Corrientes	San Martín	Esteros del Miriñay. Colonia Carlos Pellegrini									google maps			Krapovickas, A.	20149			et al.	30	10	1971	Embalsado				-28.561063	-57.150625
99			Thelypteridaceae	Cyclosorus	interruptus	(Willd.) H. Itô									Argentina	Corrientes	San Martín	Laguna Iberá, costa W. Colonia Carlos Pellegrini.									google maps			Krapovickas, A.	20262			et al.	31	10	1971	Embalsado				-28.530106	-57.187275
100			Thelypteridaceae	Cyclosorus	interruptus	(Willd.) H. Itô									Argentina	Corrientes	Concepción	Carambola									google maps			Pededersen, T. M.	13390				24	4	1982	entre juncos				-28.429934	-57.819565
101			Thelypteridaceae	Cyclosorus	interruptus	(Willd.) H. Itô									Argentina	Corrientes	San Martín	Laguna Iberá, Colonia C. Pellegrini									google maps			Quarín, C. L.	1698				5	11	1973	Embalsado	abundante			-28.528563	-57.183986
102			Thelypteridaceae	Cyclosorus	interruptus	(Willd.) H. Itô							Ponce	1987	Argentina	Corrientes	San Miguel	12 km al NE de San Miguel, Ea. Curuzú-Laurel									google maps			Schinini, A.	9337			Gonzalez, J. M.			1974					-27.930943	-57.499752
103			Thelypteridaceae	Cyclosorus	interruptus	(Willd.) H. Itô									Argentina	Corrientes	Mercedes	Ea. Culantrillar, 75 km N de Mercedes. Laguna Trin.									google maps			Schinini, A.	11973			et al.	17	10	1975	Embalsado				-28.714232215243147	-57.857494678384136
104			Thelypteridaceae	Cyclosorus	interruptus	(Willd.) H. Itô									Argentina	Corrientes	Concepción	28 Km SE de Concepción, Ea"El Tránsito" Ayo.Carambola									google maps			Schinini, A.	13129			et al.	21	5	1976	Embalsado				-28.541474	-57.768006
105			Thelypteridaceae	Cyclosorus	interruptus	(Willd.) H. Itô							Ponce	1993	Argentina	Corrientes	San Miguel	Ea. San Juan Poriajhu, ruta 17, 18 km ruta 12. Potrero El Rodeito									google maps			Tressens, S. G.	4193			Beccaceci, M. & Vanni, R. O.	4	12	1992	Borde de bañado				-27.691344	-57.218910
106			Thelypteridaceae	Cyclosorus	interruptus	(Willd.) H. Itô									Argentina	Corrientes	San Martín	Reserva Natural Provincial del Ibera. Costa W de la laguna Ibera									google maps			Tressens, S. G.	4299			Beccaceci, M. & Vanni, R. O.	9	12	1992	Embalsado				-28.53139276941684	-57.2052419520789
107			Thelypteridaceae	Amauropelta	rivularioides	(Fée) Salino & T.E. Almeida									Argentina	Corrientes	Ituzaingó	20 km E de Ituzaingó aprox..									google maps			Carnevali, R.	5400				20	5	1982	bosque al pie de loma, suelo muy húmedo				-27.586965	-56.485123
108		LIL	Thelypteridaceae	Amauropelta	rivularioides	(Fée) Salino & T.E. Almeida									Argentina	Corrientes	Ituzaingó	Arroyo Loro									google maps			Ibarrola, T. S.	577				14	5	1944					-27.555327	-56.663410
109			Thelypteridaceae	Amauropelta	rivularioides	(Fée) Salino & T.E. Almeida									Argentina	Corrientes	San Martín	Carlos Pellegrini, costa W Laguna Iberá,									google maps			Krapovickas, A.	20263			et al.	31	10	1971					-28.53139276941684	-57.2052419520789
110		BA	Thelypteridaceae	Amauropelta	rivularioides	(Fée) Salino & T.E. Almeida									Argentina	Corrientes	Ituzaingó	Estancia Puerto Valle									google maps			Partridge, W.	s.n.				8	12	1962					-27.582056	-56.530694
111			Thelypteridaceae	Meniscium	serratum	Cav.									Argentina	Corrientes	Santo Tomé	Laguna Galarza, Galarza, ruta 41, Reserva Natural									google maps			Arbo, M. M.	6624			et al.	27	4	1995	Embalsado con vegetación arbórea, sotobosque				-28.081620	-56.701409
112			Lycopodiaceae	Palhinhaea	cernua (L.) Vasc. & Franco	cernua (L.) Vasc. & Franco									Argentina	Corrientes	Concepción	Estancia Cerro Puitá									google maps			Pedersen, T. M.	13480				31	12	1982		Wet ground on the banks of a little stream			-28.585672	-58.091334
113			Lycopodiaceae	Palhinhaea	cernua (L.) Vasc. & Franco	cernua (L.) Vasc. & Franco							Øllgaard, B.	2017	Argentina	Corrientes	Concepción	Estancia Tranquera de Hierro, 66 km al NE de Chavarría, camino a Concepción, ca. 6 km al E de la ruta	28	35		S	58	4		W	gps			Arbo, M. M.	6988			Cáceres, S. A. & Maruñak, V.	3	12	1996	En el borde de un arroyo bordeado de médanos de arena blanca, en medio de la forestación de Eucalyptus				-28.583333	-58.066667
114			Lycopodiaceae	Palhinhaea	cernua (L.) Vasc. & Franco	cernua (L.) Vasc. & Franco							Øllgaard, B.	2017	Argentina	Corrientes	San Miguel	Ea. Curuzú Laurel. Cruce rutas 17 y 5									google maps			Solis Neffa, V. G.	163				1	12	1994	borde de camino				-27.939638	-57.505187
115			Lycopodiaceae	Palhinhaea	cernua (L.) Vasc. & Franco	cernua (L.) Vasc. & Franco							Øllgaard, B.	2017	Argentina	Corrientes	San Miguel	Camino a laguna Ipacarapá, entrada a Ea. Barreiro	28	2		S	57	32		W	gps			Arbo, M. M.	8718			Lopez, M. G, Schinini, A., Flachslans, E. & Carnevali, R.	2	11	2000	lomada arenosa con Elyonurus muticus y Andropogon lateralis, borde de camino				-28.033333	-57.533333
116			Selaginellaceae	Selaginella	sellowii	Hieron.									Argentina	Corrientes	Mercedes	Felipe Yofre, Ea. La Aurora									google maps			Meza Torres, E. I.	701			Rodríguez, J. M. & Morales, M.	9	2	2008		Abundante, formando alfombra, desde la cuneta hasta el interior de bosquecillo			-29.025556	-58.489444
117			Selaginellaceae	Selaginella	sellowii	Hieron.									Argentina	Corrientes	Mercedes	Ea. "El Dorado", arroyo Yuqueri, aprox. 3 km S de laguna Itatí									google maps			Carnevali, R.	4458				14	1	1981	Algarrobal quebrachal de quebracho blanco, manchones				-28.743694	-58.129475
118		SI	Selaginellaceae	Selaginella	sellowii	Hieron.									Argentina	Corrientes	Mercedes	Pay Ubre									google maps			Millán, A. R.	438				10	2	1925					-29.010442	-58.322835
119			Blechnaceae	Neoblechnumittrich	brasiliense	(Desv.) Gasper & V.A.O. D									Argentina	Corrientes	San Miguel	Ea. Curuzú Laurel, 12 km NE de San Miguel									google maps			Schinini, A.	9342			Gonzalez, A. M.	14	6	1974	pantano, interior de monte.	Tallo 40-50 cm			-27.936766	-57.508738
120			Blechnaceae	Neoblechnumittrich	brasiliense	(Desv.) Gasper & V.A.O. D									Argentina	Corrientes	San Miguel	12 km NE de San Miguel, Ea.Toro-y									google maps			Vanni, R. O.	1452			et al.	27	2	1990	Interior de selva				-27.935989	-57.505934
121			Polypodiaceae	Pleopeltis	pleopeltifolia	(Raddi) Alston									Argentina	Corrientes	San Martín	8 km N de Colonia Carlos Pellegrini, Arrocera Drews									google maps			Krapovickas, A.	29170			et al.	16	2	1976	bosque con quebracho blanco y ñandubay,	epífita			-28.502397	-57.079666
122			Blechnaceae	Telmatoblechnum	serrulatum	(Rich.) Perrie, D.J. Ohlsen & Brownsey									Argentina	Corrientes	Santo Tomé	Laguna Galarza, costa SE. Galarza, ruta 41, Reserva Natural									google maps			Arbo, M. M.	6585			et al.	26	4	1995	Embalsado	Rizoma erecto			-28.081620	-56.701409
123			Blechnaceae	Telmatoblechnum	serrulatum	(Rich.) Perrie, D.J. Ohlsen & Brownsey									Argentina	Corrientes	Santo Tomé	Laguna Galarza, Galarza, ruta 41, Reserva Natural									google maps			Arbo, M. M.	6625			et al.	27	4	1995	Embalsado con vegetación arbórea, sotobosque				-28.081620	-56.701409
124			Blechnaceae	Telmatoblechnum	serrulatum	(Rich.) Perrie, D.J. Ohlsen & Brownsey									Argentina	Corrientes	Santo Tomé	Laguna Galarza,									google maps			Carnevali, R.	4582				22	1	1981	Embalsado				-28.0878277-56.705084	-56.705084
125			Blechnaceae	Telmatoblechnum	serrulatum	(Rich.) Perrie, D.J. Ohlsen & Brownsey									Argentina	Corrientes	Concepción	acceso hacia estancia "El Tránsito"	28	24	13.1	S	57	51	11.1	W	google maps		69	Keller, H. A.	10902			Pirondo, A., Lattar, E. C. & Franco, M. M.	19	2	2012	borde de bañado,	hierba rizomatosa			-28.403639-57.853083	-57.853083
126			Blechnaceae	Telmatoblechnum	serrulatum	(Rich.) Perrie, D.J. Ohlsen & Brownsey							Duran, M.	1998	Argentina	Corrientes	San Martín	10 Km NE de Colonia Carlos Pellegrini, Arrocera Drews									google maps			Krapovickas, A.	29350			et al.	19	2	1976	margen libre de embalsado, lugar con Fuirena robusta				-28.503040	-57.080547
127			Blechnaceae	Telmatoblechnum	serrulatum	(Rich.) Perrie, D.J. Ohlsen & Brownsey									Argentina	Corrientes	Santo Tomé	Laguna Luna									google maps			Neiff, J. J.	660				11	2	1977	Laguna				-28.126581	-56.718218
128			Blechnaceae	Telmatoclechnum	serrulatum	(Rich.) Perrie, D.J. Ohlsen & Brownsey									Argentina	Corrientes	San Miguel	Ea. Curuzú Laurel, 12 km NE de San Miguel									google maps			Schinini, A.	9340			Gonzalez, J. M.	14	4	1974	Pantano				-27.936766	-57.508738
129			Blechnaceae	Telmatoblechnum	serrulatum	(Rich.) Perrie, D.J. Ohlsen & Brownsey									Argentina	Corrientes	Mercedes	Ea. Culantrillar, 75 km N de Mercedes, Laguna Trin									google maps			Schinini, A.	11974			et al.	17	10	1975	Embalsado				-28.714232215243147	-57.857494678384136
130			Blechnaceae	Telmatoblechnum	serrulatum	(Rich.) Perrie, D.J. Ohlsen & Brownsey									Argentina	Corrientes	Mercedes	Ea. Culantrillar, 75 km N de Mercedes, Laguna Trin, Tapialare									google maps			Schinini, A.	11991			et al.	17	10	1975	Embalsado				-28.714232215243147	-57.857494678384136
131			Blechnaceae	Telmatoblechnum	serrulatum	(Rich.) Perrie, D.J. Ohlsen & Brownsey									Argentina	Corrientes	San Miguel	Ea. San Juan Poriajhu, ruta 17, 18 km ruta 12. Potrero El Rodeito									google maps			Tressens, S. G.	4192			Beccaceci, M. & Vanni, R. O.	4	12	1992	Borde de bañado				-27.691344	-57.218910
132			Blechnaceae	Telmatoblechnum	serrulatum	(Rich.) Perrie, D.J. Ohlsen & Brownsey									Argentina	Corrientes	San Martín	Reserva Natural Provincial del Iberá. Costa W de la Laguna Iberá, Laurelti									google maps			Tressens, S. G.	4321			Beccaceci, M. & Vanni, R. O	9	12	1992	en embalsado				-28.53139276941684	-57.2052419520789
133			Blechnaceae	Telmatoblechnum	serrulatum	(Rich.) Perrie, D.J. Ohlsen & Brownsey									Argentina	Corrientes	San Miguel	12 km NE de San Miguel, Ea.Toro-y									google maps			Vanni, R. O.	1626			Cáceres Moral, S. A., López, M. G. & Radovancich, A.	2	3	1990	en embalsado				-27.937895	-57.510242
134			Blechnaceae	Telmatoblechnum	serrulatum	(Rich.) Perrie, D.J. Ohlsen & Brownsey									Argentina	Corrientes	Santo Tomé	Reserva Natural Provincial Iberá, Laguna Galarza, costa SE. Galarza, ruta 41, Reserva Natural									gps			Arbo, M. M.	6551			Schinini, A, Vanni, R. & Pellegrini M. G.	25	4	1995	Embalsado	abundante			-28.083333	-56.666667
135			Polypodiaceae	Pleopeltis	minima	(Bory) J. Prado & R. Y. Hirai									Argentina	Corrientes	Mercedes	Macrosistema Iberá, Estancia Rincón del Diablo, Casco									google maps			Arbo, M. M.	8024			Schinini, A., Maruñak, V. & Paniagua Risueno, E.	28	8	1998	Monte al borde de los esteros, en sotobosque				-28.74943946742862	-58.037607564233895
136			Polypodiaceae	Pleopeltis	minima	(Bory) J. Prado & R. Y. Hirai									Argentina	Corrientes	Ituzaingó	Establecimiento Puerto Valle, SHELL C.A.P.S.A. 9 Km S de ruta 12									google maps			Tressens, S. G.	6550			et al.	28	3	1998	interior de isleta de bosque sobre albardón E de los esteros del Iberá				-27.697612	-56.396311
137			Polypodiaceae	Pleopeltis	minima	(Bory) J. Prado & R. Y. Hirai									Argentina	Corrientes	Mercedes	Antes de llegar al piedraplen de Cnia C. Pellegrini									google maps			Quarín, C. L.	1008			Schinini, A.	6	3	1973		epífita			-28.546874	-57.195923
138			Polypodiaceae	Pleopeltis	minima	(Bory) J. Prado & R. Y. Hirai									Argentina	Corrientes	Mercedes	P. N. Iberá. Rincón del Socorro									google maps		50	Øllgaard, B.	3091			Meza Torres, E. I.	26	10	2017					-28.638240	-57.461158
139			Cyatheaceae	Cyathea	atrovirens	(Langsd. & Fisch.) Domin									Argentina	Corrientes	Ituzaingó	Puerto Valle, Potrero Salamanca									google maps			Heinonen, S.	196			et al.	0	1	1990	Bosque costero del Paraná				-27.612231	-56.397228
140			Equisetaceae	Equisetum	giganteum	L.									Argentina	Corrientes	Santo Tomé	Laguna Luna									google maps			Arbo, M. M.	8579			Schinini, A, Peichoto, M. C., Franceschini, M. C. & Flaschland, E.	19	1	2000	borde de isla con vegetación arbórea,	sitio alterado			-28.141050	-56.747748
141			Equisetaceae	Equisetum	giganteum	L.									Argentina	Corrientes	Concepción										google maps			Schinini, A.	13275			Ahumada, O. & Irigoyen, J.	26	5	1976	entre matas de Eryngium				-28.41210026990968	-57.93395767161145
142			Marcileaceae	Marsilea	ancylopoda	A. Braun									Argentina	Corrientes	Mercedes	P. N. Iberá. Rincón del Socorro									google maps		50	Øllgaard, B.	3098			Meza Torres, E. I.	26	10	2017	Wet and mesic grassland and scrub forest. In wet ground among shrubs				-28.638240	-57.461158
143			Polypodiaceae	Campyloneurum	nitidum	(Kaulf.) C. Presl									Argentina	Corrientes	Ituzaingó	Ruta 22, aprox. 10 km S de ruta									google maps			Carnevali, R.	5757				14	7	1982	Bosque higrófilo	epífita			-27.686441	-56.476859
144			Polypodiaceae	Campyloneurum	nitidum	(Kaulf.) C. Presl									Argentina	Corrientes	San Miguel	Predio emp. forestal EVASA, Ea. Santa Julia, Sendero Carayá									google maps			Medina, W.	1039			et al.	4	10	2016	bosque nativo	epífito sobre Ocotea acutifolia			-28.156213	-57.560077
145			Polypodiaceae	Microgramma	squamulosa	(Kaulf.) de la Sota									Argentina	Corrientes	Mercedes	Ea. Culantrillar, 75 km N de Mercedes, Laguna Trin									google maps			Schinini, A.	11680				17	10	1975	bosque abierto con algarrobo y ñandubay				-28.716321	-57.856808
146			Polypodiaceae	Microgramma	vacciniifolia	(Langsd. & Fisch.) Copel.									Argentina	Corrientes	Concepción	Estancia Yatay Corá, 50 km NE de Chavarría, aproximadamente 2 km del casco.									google maps			Arbo, M. M.	6776			et al.	23	10	1996	isleta de monte al pie de lomads arenosas,	bode occidental de la depresión Iberana			-28.655631	-58.198053
147			Polypodiaceae	Microgramma	vacciniifolia	(Langsd. & Fisch.) Copel.									Argentina	Corrientes	Ituzaingó	Esteros del Iberá, Laguna Isipó									google maps			Arbo, M. M.	1454			et al.	15	12	1976	Interior de selva				-27.650394	-56.508147
148			Polypodiaceae	Microgramma	vacciniifolia	(Langsd. & Fisch.) Copel.									Argentina	Corrientes	Mercedes	Cnia. C. Pellegrini, antes del piedraplen									google maps			Quarín, C. L.	1040			schinini, A	6	3	1976	Interior de selva				-28.549711	-57.199091
149			Polypodiaceae	Microgramma	vacciniifolia	(Langsd. & Fisch.) Copel.									Argentina	Corrientes	San Martín	Ruta 14, 8 km N de Cnia C. Pellegrini									google maps			Krapovickas, A.	20153			et al.	30	10	1971	bosque de quebracho blanco				-28.508410515465606	-57.09533955367926
150			Polypodiaceae	Microgramma	vacciniifolia	(Langsd. & Fisch.) Copel.									Argentina	Corrientes	San Miguel	Ea. Curuzú Laurel, 12 km NE de San Miguel									google maps			Schinini, A.	9351			Gonzalez, A. M.	14	6	1974	en medano				-27.936766	-57.508738
151			Polypodiaceae	Pleopeltis	minima	(Bory) J. Prado & R.Y. Hirai									Argentina	Corrientes	San Miguel	Campo San Antonio									google maps			Keller, H. A.	1031				28	6	2001	selva marginal del estero, interior de selva	epífita			-27.885136	-57.398579
152		SI	Pteridaceae	Adiantopsis	chlorophylla	(Sw.) Fée									Argentina	Corrientes	Concepción	Concepción									google maps			Ibarrola, T. S.	327				25	4	1944					-28.395713-57.883727	-57.883727
153			Pteridaceae	Adiantopsis	chlorophylla	(Sw.) Fée									Argentina	Corrientes	San Miguel	Ea. Curuzú Laurel, 12 km NE de San Miguel									google maps			Schinini, A.	11446			et al.	27	4	1975	pantano				-27.930157	-57.500695
154			Pteridaceae	Adiantopsis	chlorophylla	(Sw.) Fée									Argentina	Corrientes	Concepción	Ea. El Tránsito, 28 km SE de Concepción, Paso Extendido									google maps			Schinini, A.	13201			Ahumada, O. & Irigoyen, J.	22	5	1976	bajo de estero				-28.421326	-57.693269
155			Pteridaceae	Ceratopteris	pteridoides	(hook.) Hieron.									Argentina	Corrientes	Mercedes	Ea. Culantrillar, 75 km N de Mercedes, Laguna Trin, Isla El Disparo									google maps			Schinini, A.	12052			et al.	17	10	1975					-28.651730	-57.796664
156			Salviniacea	Salvinia	minima	Baker									Argentina	Corrientes	Mercedes	Ea. Culantrillar, 75 km N de Mercedes, Laguna Trin									google maps			Schinini, A.	11744			et al.	17	10	1975	laguna en bosque de algarrobo y ñandubay				-28.691760335529523	-57.80186168923447
157			Salviniacea	Salvinia	minima	Baker							de la Sota	1977	Argentina	Corrientes	San Martín	Laguna Iberá, Cnia. C. Pellegrini									google maps			Arbo, M. M.	415			Ferraro, L. I.	5	11	1973	laguna	Flotante			-28.52280010508522	-57.16937802309068
158			Salviniacea	Salvinia	minima	Baker							de la Sota	1977	Argentina	Corrientes	San Martín	Cnia Carlos Pellegrini, Esteros del Miriñay									google maps			Krapovickas, A.	29519			et al.	22	2	1976	estero				-28.560839183891744	-57.15315602396441
159			Salviniacea	Salvinia	minima	Baker							Arbo	2001	Argentina	Corrientes	Santo Tomé	Ruta 41, Galarza, Reserva Natural Provincial del Iberá, Laguna Galarza, Canal de acceso a la laguna (baletón) y costa sur oeste									google maps			Arbo, M. M.	6664		A	et al.	28	4	1995	flotantes, hojas chiquitas,				-28.101420	-56.689061
160			Salviniacea	Salvinia	minima	Baker							de la Sota	2006	Argentina	Corrientes	Concepción	Paso Crucecita, 10 km SE de Ruta 17, camino a Concepción									google maps			Arbo, M. M.	648			et al.	20	6	1974					-28.358611	-58.032222
161			Pteridaceae	Doryopteris	pentagona	Pic. Serm.									Argentina	Corrientes	Mercedes	Salto Ita Jhase, 9 km SW de Boqueron, arroyo Ita Cora con lecho de piedra arenisca, en parque de Prosopis con afloramientos rocosos									google maps			Tressens, S. G.	5360			Medina, R., Schinini, A. & J. Soler Llinas	18	8	1995	Bosque marginal				-28.896607799650862	-58.17148384475955
162			Anemiaceae	Anemia	phyllitidis	(L.) Sw.			tweediana	(Hook.) Hassl.			Meza Torres	2018	Argentina	Corrientes	Mercedes	Arroyo Pay-Ubre Grande, camino Mercedes-Boquerón									google maps			Krapovickas, A.	20371			et al.	2	11	1971					-29.0272713543098	-58.1736397141271
163			Anemiaceae	Anemia	phyllitidis	(L.) Sw.			tweediana	(Hook.) Hassl.			Meza Torres		Argentina	Corrientes	Mercedes	Arroyo Pay-Ubre Grande									gps			Meza Torres, E. I.	705			Rodriguez, J. M. & Morales M.	9	2	2008	interior de bosques, pequeña barranca al costado del arroyo,	terrestre, abundante			-29.02769	-58.1749
164			Anemiaceae	Anemia	phyllitidis	(L.) Sw.			tweediana	(Hook.) Hassl.			Meza Torres		Argentina	Corrientes	Mercedes	75 km N de Mercedes, Laguna Trin, Ea. Culantrillar									google maps			Schinini, A.	11714			et al.	17	10	1975	selva en galería de un arroyo				-28.7258169603429	-57.8479487191333
165			Anemiaceae	Anemia	phyllitidis	(L.) Sw.			tweediana	(Hook.) Hassl.					Argentina	Corrientes	Mercedes	75 km N de Mercedes, Laguna Trin, Ea. Culantrillar									google maps			Schinini, A.	11927			et al.	17	10	1975	selva en galería sobre borde de laguna				-28.714232215243147	-57.857494678384136
166			Polypodiaceae	Campyloneurum	nitidum	(Kaulf.) C. Presl									Argentina	Corrientes	Ituzaingó	Puerto Valle, Hogar de Niños Filadelfia,, sotobosque, margen de arroyo, cercano al Río Paraná,									gps			Meza Torres, E. I.	611			Marquez, G. & Macluf, C.	22	4	2007	sotobosque, margen de arroyo,				-27.573333	-56.491944
167			Aspleniaceae	Asplenium											Argentina	Corrientes	Ituzaingó	Puerto Valle, Hogar de Niños Filadelfia,, sotobosque, margen de arroyo, cercano al Río Paraná,									gps			Meza Torres, E. I.	608			Marquez, G. & Macluf, C.	22	4	2007	sotobosque, margen de arroyo,				-27.573333	-56.491944
168			Aspleniaceae	Asplenium											Argentina	Corrientes	Ituzaingó	Puerto Valle, Hogar de Niños Filadelfia,, sotobosque, margen de arroyo, cercano al Río Paraná,									gps			Meza Torres, E. I.	609			Marquez, G. & Macluf, C.	22	4	2007	sotobosque, margen de arroyo,				-27.573333	-56.491944
169			Anemiaceae	Anemia											Argentina	Corrientes	Ituzaingó	Puerto Valle, Hogar de Niños Filadelfia,, sotobosque, margen de arroyo, cercano al Río Paraná,									gps			Meza Torres, E. I.	610			Marquez, G. & Macluf, C.	22	4	2007	sotobosque, margen de arroyo,				-27.573333	-56.491944
170			Aspleniaceae	Asplenium	palmeri	Maxon							Meza Torres	2009	Argentina	Corrientes	Mercedes	Arroyo Pay Ubre Grande									gps			Meza Torres, E. I.	706			Rodriguez, J. M. & Morales M.	9	2	2008	pequeña barranca, al costado del arroyo				-29.02769 -58.17490	-58.1749
171			Ophioglossaceae	Haukia	crotalophoroides	(Walter) Li Bing Zhang & Liang Zhang							Meza Torres		Argentina	Corrientes	Concepción	Paso Pucú, a 3,7 km al N del empalme de la RP 22									gps		64	Meza Torres, E. I.	826			Macluf, C.	12	9	2008	prado de pastos cortos, al costado de la banquina,				-28.366111	-57.919167
172			Ophioglossaceae	Ophioglossum	nudicaule	L. f.							Meza Torres		Argentina	Corrientes	Mercedes	Ruta Prov. 40, entrada a Uguay, aproximadamente a 8 km del empalme con la RN123, camino a C. Pellegrini									gps		78	Meza Torres, E. I.	1242			Klein, E. F.	29	11	2009	prado de pastoreo ovino y bovino, suelo arenoso-limoso				-28.711389	-57.462500
173			Thelypteridaceae	Thelypteris									Meza Torres		Argentina	Corrientes	Ituzaingó	Establecimiento Puerto Valle									gps		65	Meza Torres, E. I.	1598			Dematteis, B. & Vega A.	12	3	2016	esteros, área anegada				-27.637333	-56.508861
174			Osmundaceae	Osmunda	spectabilis	Willd.							Meza Torres		Argentina	Corrientes	Ituzaingó	Establecimiento Puerto Valle									gps		65	Meza Torres, E. I.	1599			Dematteis, B. & Vega A.	12	3	2016	esteros, área anegada				-27.637333	-56.508861
175			Blechnaceae	Blechnum											Argentina	Corrientes	Ituzaingó	Establecimiento Puerto Valle									gps		65	Meza Torres, E. I.	1600			Dematteis, B. & Vega A.	12	3	2016	esteros, área anegada	tallo erecto			-27.637333	-56.508861
176			Blechnaceae	Telmatoblechnum serrulatum (Rich.) Perrie, D.J. Ohlsen & Brownsey	serrulatum	(Rich.) Perrie, D.J. Ohlsen & Brownsey									Argentina	Corrientes	Ituzaingó	Establecimiento Puerto Valle									gps		65	Meza Torres, E. I.	1601			Dematteis, B. & Vega A.	12	3	2016	esteros, área anegada	rizoma negruzcos			-27.637333	-56.508861
177			Anemiaceae	Anemia											Argentina	Corrientes	Ituzaingó	Hogar de Niños Filadelfia	27	34	33.3	S	56	29	39	W	gps		75	Meza Torres, E. I.	1602			Dematteis, B. & Vega A.	13	3	2016	bosque ribereño	terrestre, abundante			-27.575917	-56.494167
178			Thelypteridaceae	Macrothelypteris	torresiana	(Gaudich.) Ching									Argentina	Corrientes	Ituzaingó	Hogar de Niños Filadelfia	27	34	33.3	S	56	29	39	W	gps		75	Meza Torres, E. I.	1603			Dematteis, B. & Vega A.	13	3	2016	bosque ribereño				-27.575917	-56.494167
179			Pteridaceae	Pityrogramma	calomelanos	(L.) Link			calomelanos						Argentina	Corrientes	Ituzaingó	Hogar de Niños Filadelfia	27	34	33.3	S	56	29	39	W	gps		75	Meza Torres, E. I.	1604			Dematteis, B. & Vega A.	13	3	2016	bosque ribereño				-27.575917	-56.494167
180			Blechnaceae	Blechnum											Argentina	Corrientes	Ituzaingó	Hogar de Niños Filadelfia	27	34	33.3	S	56	29	39	W	gps		75	Meza Torres, E. I.	1605			Dematteis, B. & Vega A.	13	3	2016	bosque ribereño				-27.575917	-56.494167
181			Pteridaceae	Doryopteris											Argentina	Corrientes	Ituzaingó	Hogar de Niños Filadelfia	27	34	33.3	S	56	29	39	W	gps		75	Meza Torres, E. I.	1606			Dematteis, B. & Vega A.	13	3	2016	bosque ribereño				-27.575917	-56.494167
182			Polypodiaceae	Pleopeltis	minima	(Bory) J. Prado & R.Y. Hirai									Argentina	Corrientes	Ituzaingó	Hogar de Niños Filadelfia	27	34	33.3	S	56	29	39	W	gps		75	Meza Torres, E. I.	1607			Dematteis, B. & Vega A.	13	3	2016	bosque ribereño				-27.575917	-56.494167
183			Dennstaedtiaceae	Pteridium	esculentum	(G. Forst.) Cockayne			arachnoideum						Argentina	Corrientes	Ituzaingó	R. N. 12, 13,6 km al W del empalme con la ruta provincial 41, inicio de un acceso secundario	27	33	28	S	56	33	54.4	W	gps		62	Meza Torres, E. I.	1608			Dematteis, B. & Vega A.	13	3	2016	borde de camimo, sobre cuneta				-27.557778	-56.565111
184			Salviniacea	Salvinia											Argentina	Corrientes	Ituzaingó	Área de Reclusión de Represa Hidroeléctrica Yaciretá									google maps			Meza Torres, E. I.	1613			Dematteis, B., Dematteis M. & Vega A.	6	5	2016	pequeño espejo de agua	abundante			-27.525201	-56.681285
185			Equisetaceae	Equisetum	giganteum	L.									Argentina	Corrientes	Ituzaingó	Área de Reclusión de Represa Hidroeléctrica Yaciretá									google maps			Meza Torres, E. I.	1614			Dematteis, B., Dematteis M. & Vega A.	6	5	2016	madrejón	abundante, ejemplares de hasta 2,5 m de alt.			-27.525201	-56.681285
186			Pteridaceae	Pityrogramma	trifoliata	(L.) R.M. Tryon									Argentina	Corrientes	Ituzaingó	Área de Reclusión de Represa Hidroeléctrica Yaciretá									google maps			Meza Torres, E. I.	1615			Dematteis, B., Dematteis M. & Vega A.	6	5	2016	madrejón				-27.525201	-56.681285
187			Thelypteridaceae	Thelypteris											Argentina	Corrientes	Ituzaingó	Área de Reclusión de Represa Hidroeléctrica Yaciretá									google maps			Meza Torres, E. I.	1616			Dematteis, B., Dematteis M. & Vega A.	6	5	2016	bosquecillo secundario, junto a pequeño cause de agua				-27.525201	-56.681285
188		CTES, LP	Cyatheaceae	Cyathea	atrovirens	(Langsd. & Fisch.) Domin									Argentina	Corrientes	Ituzaingó	Villa Olivari, Predio Forestal Olivari, Empresa Pomera									google maps			Krauczuk, E. R.	91			Keller, H. A.	10	3	2013			Krauckzuk et al. 2015. Check List 11(4): 1701. doi: http://dx.doi.org/10.15560/11.4.1701		-27.601111	-56.895556
189		CTES, LP	Cyatheaceae	Cyathea	atrovirens	(Langsd. & Fisch.) Domin									Argentina	Corrientes	Ituzaingó	Puerto Valle, Esteros del Iberá, Empresa Pomera									google maps			Krauczuk, E. R.	99			Keller, H. A.	2	3	2013			Krauckzuk et al. 2015. Check List 11(4): 1701. doi: http://dx.doi.org/10.15560/11.4.1701		-27.615482	-56.514378
190			Pteridaceae	Adiantopsis	radiata	(L.) Fée									Argentina	Corrientes	Ituzaingó	Puerto Valle, Hogar de los Niños de Filadelfia,									gps			Dematteis, B.	20			Meza Torres, E. I. & Vega, A.	6	5	2016			Dematteis, B. et al. 2019. Bol. Soc. Argent. Bot. 54: 203-214. http://dx.doi.org/10.31055/1851.2372.v54.N2.24365		-27.575917	-56.494167
191			Pteridaceae	Doryopteris	pentagona	Pic. Serm.									Argentina	Corrientes	Ituzaingó	Puerto Valle									google maps			Keller, H. A.	11396			Krauczuk, E. R. & Ríos, C. R.	21	5	2013	Interior de selva junto a paleocauce del Río Paraná	Hierba			-27.615706	-56.405436
193			Pteridaceae	Doryopteris	concolor	(Langsd. & Fisch.) Kuhn									Argentina	Corrientes	Ituzaingó	Centro Forestal Villa Olivari. FIPLASTO Empresa Forestal									google maps			Tressens, S. G.	5019			Barret, W. & Maruñak, V.	19	5	1994	En plantación de Eucalyptus, Cuadro 130				-27.629937	-56.919969
194			Pteridaceae	Doryopteris	concolor	(Langsd. & Fisch.) Kuhn							Meza Torres	2014	Argentina	Corrientes	Ituzaingó	Puerto Valle									gps			Keller, H. A.	11397			Krauczuk, E. R. & Ríos, C. R.	21	5	2013	Interior de selva junto a paleocauce de Río Paraná	Hierba			-27.604166	-56.43638
195			Pteridaceae	Doryopteris	concolor	(Langsd. & Fisch.) Kuhn									Argentina	Corrientes	Mercedes	Arroyo Pay-Ubre Grande, camino Mercedes-Boquerón									google maps			Krapovickas, A.	20368			Cristóbal, C. L., Ferraro, L., Irigoyen, J., Maruñak, V., Pire, S. M. & Tressens, S. G.	2	11	1971					-29.028216	-58.174463
196			Pteridaceae	Doryopteris	concolor	(Langsd. & Fisch.) Kuhn							Meza Torres	2003	Argentina	Corrientes	Ituzaingó	FIPLASTO Empresa Forestal, Centro Forestal Villa Olivari									google maps			Tressens, S. G.	5225			Barret, W. & Maruñak, V.	15	3	1995	En plantación de Eucalyptus, Cuadro 130				-27.629937	-56.919969
197			Pteridaceae	Doryopteris	concolor	(Langsd. & Fisch.) Kuhn							Pedersen, T. M.		Argentina	Corrientes	Concepción	Carambola									google maps			Pedersen, T. M.	11874				2	6	1977	Arbolado en suelo semiseco, suelo arenoso				-28.427773	-57.82093
198			Pteridaceae	Doryopteris	concolor	(Langsd. & Fisch.) Kuhn									Argentina	Corrientes	Mercedes	P. N. Iberá, Rincón del Socorro									gps		50	Øllgaard, B.	3093			Meza Torres, E. I.	26	10	2017	Pastizales húmedos y mésicos, y bosques de matorral	En el suelo del bosque, en bosque de matorral			-28.6475	-57.4158
199			Pteridaceae	Ceratopteris	pteridoides	(Hook.) Hieron.							de la Sota	1978	Argentina	Corrientes	Concepción	28 km SE de Concepción, Ea "El tránsito". Paso extendido									google maps			Schinini, A.	13233			Ahumada, C. & Irigoyen, J.	22	5	1976	En bordes bajos del estero				-28.421326	-57.693269
200			Pteridaceae	Gastoniella	chaerophylla	(Desv.) Li Bing Zhang & Liang Zhang									Argentina	Corrientes	Mercedes	P. N. Iberá, Rincón del Socorro									gps		50	Øllgaard, B.	3105			Meza Torres, E. I.	26	10	2017	Pastizales húmedos y mésicos, y bosques de matorral	En bosque marginal			-28.6475	-57.4158
201			Pteridaceae	Gastoniella	chaerophylla	(Desv.) Li Bing Zhang & Liang Zhang									Argentina	Corrientes	Ituzaingó	Ea San Pedro	27	45		S	56	52		W	etiqueta			Arbo, M. M.	1180				12	11	1976	Interior de isleta de selva				-27.750000	-56.866667
202			Pteridaceae	Gastoniella	chaerophylla	(Desv.) Li Bing Zhang & Liang Zhang									Argentina	Corrientes	Mercedes	75 km N de Mercedes, Lag. Trin, Ea Culantrillar									google maps			Schinini, A.	11926			et al.	17-24	10	1975	En selva sobre la orilla de la laguna Trin				-28.714232	-57.857494
203			Pteridaceae	Adiantum	raddianum	C. Presl							Pellegrini	1995	Argentina	Corrientes	Mercedes	Salto Ita Jhase, 9 km SW de Boqueron, arroyo Ita Cora con lecho de piedra arenisca, en parque de Prosopis con afloramientos rocosos												Tressens, S. G.	5354			Medina, R., Schinini, A. & J. Soler Llinas	18	8	1995	En cauce del arroyo				-28.883855	-58.22611
206			Thelypteridaceae	Amauropelta	rivularioides	(Fée) Salino & T.E. Almeida									Argentina	Corrientes	San Miguel	12 km NE de San Miguel, Estancia Curuzú-Laurel									google maps			Schinini, A.	9338			González, J. M.	14	6	1974	En pantano				-27.934459	-57.505619
207			Thelypteridaceae	Amauropelta	rivularioides	(Fée) Salino & T.E. Almeida									Argentina	Corrientes	San Martín	Reserva Natural Provincial del Iberá. Costa W de la laguna Iberá									google maps			Tressens, S. G.	4298			Beccaceci, M. & Vanni, R.	9	12	1992	En embalsado				-28.531392	-57.205241
208			Pteridaceae	Pityrogramma	calomelanos	(L.) Link									Argentina	Corrientes	Mercedes	P. N. Iberá, Rincón del Socorro	28	38	51.69	S	57	24	57.23	W	gps		50	Øllgaard, B.	3101			Meza Torres, E. I.	26	10	2017	Pastizales húmedos y mésicos, y bosques de matorral	En una zanja profunda y sombreada			-28.64769	-57.41590
209			Pteridaceae	Adiantopsis	chlorophylla	(Sw.) Fee							Pellegrini	1994	Argentina	Corrientes	Ituzaingó	Centro Forestal Villa Olivari. FIPLASTO Empresa Forestal									google maps			Tressens, S. G.	5018			Barret, W. & Maruñak, V.	19	5	1994	En plantación de Eucalyptus, Cuadro 130	Frondes ca. 1 m long.			-27.629937	-56.919969
210			Pteridaceae	Adiantopsis	chlorophylla	(Sw.) Fee									Argentina	Corrientes	Ituzaingó	Puerto Valle									google maps			Heinonen, S.	145			Hilgert, N., Shabb, E. & Bruera, J.		1	1990	Bosque de inundación				-27.604736071279895	-56.435633707802545
211			Pteridaceae	Adiantopsis	chlorophylla	(Sw.) Fee							Ponce	2006	Argentina	Corrientes	Ituzaingó	Ruta Nacional 12, km 1246									google maps		75	Denham, S. S.	93			Deginani, N. B.	23	2	2006		Rizoma horizontal, soros castaños			-27.617128	-56.420477
212			Pteridaceae	Adiantopsis	chlorophylla	(Sw.) Fee							Guillén	1994	Argentina	Corrientes	Ituzaingó	Est. Santa Tecla Cué									google maps			Cardozo, A.	87			Dematteis, M., Honfi, A. & Seijo, G.	24	8	1993		En monte. Escasas			-27.623518	-56.384214
213			Pteridaceae	Adiantopsis	chlorophylla	(Sw.) Fee									Argentina	Corrientes	Mercedes	P. N. Iberá, Rincón del Socorro									gps		50	Øllgaard, B.	3082			Meza Torres, E. I.	26	10	2017	Pastizales húmedos y mésicos, y bosques de matorral	En depresión profunda y húmeda, hasta 40 cm de altura			-28.6475	-57.4158
214			Pteridaceae	Adiantopsis	chlorophylla	(Sw.) Fee							Meza Torres		Argentina	Corrientes	Ituzaingó	Puerto Valle									gps		86	Keller, H. A.	11427			Krauczuk, E. R. & Ríos, C. R.	7	6	2013	Estero en borde de fragmento de bosque anegado	Hierba			-27.59194	-56.525
215			Pteridaceae	Adiantopsis	chlorophylla	(Sw.) Fee							Pellegrini	1995	Argentina	Corrientes	Concepción	28 km SE de Concepción, Ea "El tránsito". Paso extendido									google maps			Schinini, A.	13201			Ahumada, C. & Irigoyen, J.	22	5	1976	En bajos del estero				-28.421326	-57.693269
216			Pteridaceae	Adiantopsis	chlorophylla	(Sw.) Fee									Argentina	Corrientes	Ituzaingó	Ea San Pedro	27	45	30	S	56	52	30	W	gps			Arbo, M. M.	1186				12	11	1976	Interior de Isleta de selva				-27.758333	-56.875000
217			Dennstaedtiaceae	Pteridium	esculentum	(G. Forst.) Cockayne			arachnoideum						Argentina	Corrientes	San Miguel	12 km al NE de San Miguel, Ea. Curuzú-Laurel									google maps			Schinini, A.	11441			Ferraro, L., González, J. M. & Tressens, S. G.	27	4	1975		En pantanos, 1 a 1,50 m de altura			-27.930943	-57.499752
218			Blechnaceae	Telmatoblechnum	serrrulatum	(Rich.) Perrie, D.J. Ohlsen & Brownsey									Argentina	Corrientes	Mercedes	Laguna Iberá. Paso Picada. Reserva Natural Provincial del Iberá									google maps			Tressens, S. G.	3669			Cáceres, S., Vanni, R. & Zamudio, C.	24	2	1989	En embalsado				-28.546313	-57.195147
219			Blechnaceae	Telmatoblechnum	serrrulatum	(Rich.) Perrie, D.J. Ohlsen & Brownsey									Argentina	Corrientes	Santo Tomé	Ruta 41, Galarza. Reserva Natural Provincial del Iberá, Laguna Galarza									gps		0-100	Arbo, M. M.	6625			Schinini, A., Vanni, R. & Pellegrini, M. G.	27	4	1995	En embalsado con vegetación arbórea al suroeste de la laguna Galarza	En sotobosque			-28.083333	-56.666667
220			Blechnaceae	Telmatoblechnum	serrrulatum	(Rich.) Perrie, D.J. Ohlsen & Brownsey									Argentina	Corrientes	Ituzaingó	Puerto Rosario Cué, aprox. 15 km S Ituzaingó									google maps			Carnevalli, R.	5658B				24	5	1982		En cuneta con pajonal de Rhynchospora			-27.639075	-56.744583
221			Blechnaceae	Telmatoblechnum	serrrulatum	(Rich.) Perrie, D.J. Ohlsen & Brownsey									Argentina	Corrientes	Concepción	Paso crucecita									google maps			Pedersen, T. M.	8750				26	1	1968					-28.4376711	-57.98524
222			Blechnaceae	Telmatoblechnum	serrrulatum	(Rich.) Perrie, D.J. Ohlsen & Brownsey									Argentina	Corrientes	San Miguel	Ea. San Juan Poriajhu, ruta 17, 18 km ruta 12. Potrero El Rodeito									google maps			Tressens, S. G.	4192			Beccaceci, M. & Vanni, R.	4	12	1992	Borde de bañado				-27.691344	-57.21891
223			Blechnaceae	Telmatoblechnum	serrrulatum	(Rich.) Perrie, D.J. Ohlsen & Brownsey									Argentina	Corrientes	San Martín	Laguna Iberá, turbera "Laureltí"									google maps			Vanni, R. O.	4652			López, M. G.,Reutemann, A. & Van de Velde, P.	9	3	2006		Interior de bosque			-28.531392	-57.205241
224			Blechnaceae	Telmatoblechnum	serrrulatum	(Rich.) Perrie, D.J. Ohlsen & Brownsey									Argentina	Corrientes	Ituzaingó	Reserva Natural Iberá. Parque Cambyretá, 3,5 km E de Secc. Guardaparque San Ignacio									gps			Medina, W. A.	900			Martín, S. G., Marques, D. & Moreira, A.	11	3	2015	Mogote de bosque higrófilo	Hierba erecta			-27.829444	-56.814444
225			Blechnaceae	Neoblechnum	brasiliense	(Desv.) Gasper & V.A.O. Dittrich									Argentina	Corrientes	Ituzaingó	Puerto Valle									google maps			Rodríguez, M. E.	1513			Cardozo, A. E. & González, N. L.	3	8	2012		En sotobosque, abundantes, estípites de 30 cm. De altura			-27.573333	-56.491944
226			Blechnaceae	Neoblechnum	brasiliense	(Desv.) Gasper & V.A.O. Dittrich									Argentina	Corrientes	Concepción	Colonia Habana									google maps			Pedersen, T. M.	12467				12	6	1979	Matorral en suelo muy húmedo	Tronco erguido, hasta un pie de altura o posiblemente más			-28.0667	-57.75
228			Aspleniaceae	Asplenium	otites	Link							Sylvestre	2011	Argentina	Corrientes	Ituzaingó	Puerto Valle									google maps			Heinonen, S.	89			Hilgert, N., Shabb, E. & Bruera, J.		1	1990	Bosque costero del Paraná (Potrero Salamanca)				-27.604736071279895	-56.435633707802545
229			Aspleniaceae	Asplenium	inaequilaterale	Willd.							Sylvestre	2022	Argentina	Corrientes	Ituzaingó	Puerto Valle									google maps			Guillén, R.	339			Galaverna, G.	23	8	1994	En monte, terreno húmedo	Hierba terrestre hasta 70 cm. de altura. Abundante			-27.604736071279895	-56.435633707802545
231			Aspleniaceae	Asplenium	ulbrichtii	Rosenst.							de la Sota	1972	Argentina	Corrientes	Mercedes	Arroyo Pay-ubre Grande, camino Mercedes-Boquerón									google maps			Krapovickas, A.	26369			Cristóbal, C. L., Ferraro, L., Irigoyen, J., Maruñak, V., Pire, S. M. & Tressens, S. G.	2	11	1971	En la barranca del arroyo				-29.028216	-58.174463
232			Selaginellaceae	Selaginella	sellowii	Hieron.							Schinini	1999	Argentina	Corrientes	San Martín	Ruta 40, ca. Del desvío al Estero Cambá Trapo, 7 km E de Colonia Pellegrini									gps			Schinini, A.	35009			Galbany Casals, M. & Ruíz de León, A.	15	9	1999	Quebrachal de Aspidosperma quebracho-blanco y palmar de Copernicia alba, peladar con Selaginella y espartillar de Elyonurus muticus	Formando césped			-28.55	-57.1
233			Selaginellaceae	Selaginella	sellowii	Hieron.									Argentina	Corrientes	San Miguel	Aprox. 30 km S de Itá Ibaté, por Timbó Paso									google maps			Carnevalli, R.	5725				17	7	1982	En bosquecillo con ñandubay				-27.693952	-57.349638
235			Lycopodiaceae	Lycopodiella	longipes	(Hook. & Grev.) Holub							Arana	2013	Argentina	Corrientes	Concepción	Estancia Tranquera de Hierro, 66 km al NE de Chavarría, camino a Concepción, ca. 6 km al E de la ruta									gps			Arbo, M. M.	6989			Cáceres, S. A. & Maruñak, V.	3	12	1996	En el borde de un arroyo bordeado de médanos de arena blanca, en medio de la forestación de Eucalyptus				-28.588391	-58.090639
236			Lycopodiaceae	Lycopodiella	geometra	B. Øllg. & P.G. Windisch							Øllgaard	2017	Argentina	Corrientes	Ituzaingó										gps		79 m	Keller, H. A.	11325			Krauczuk, E. R.	1	3	2013	Bañado	Rastrera			-27.582611	-56.529806
237			Lycopodiaceae	Palhinhaea	cernua	(L.) Vasc. & Franco							Øllgaard	2017	Argentina	Corrientes	Concepción	Estancia "Cerro Putiá"									google maps			Pedersen, T. M.	13480				31	12	1982	Suelo húmedo a orillas de un pequeño arroyo				-28.590445	-58.090487
238			Lycopodiaceae	Palhinhaea	cernua	(L.) Vasc. & Franco							Øllgaard	2017	Argentina	Corrientes	Santo Tomé	Paraje Galarza									gps			Schinini, A.	35625			Ferraro, L. & Popoff, O. F.	29	10	2001		Abundante. Ramas ascendentes, follaje verde claro			-28.100556	-56.683611
239			Thelypteridaceae	Christella	conspersa	(Schrad.) A. Löve & D. Löve									Argentina	Corrientes	Ituzaingó	Villa Olivari. Fiplasto, entrada hacia el río Paraná									google maps		0-100 m	Arbo, M. M.	6037			Lavia, G. I., Pellegrini, M. G. & Beron, R.	24	11	1993	En bajo, cerca de la ruta 12	Abundante			-27.6258	-56.916797
241			Dryopteridaceae	Ctenitis	submarginalis	(Langsd. & Fisch.) Ching							Schinini	1990	Argentina	Corrientes	Ituzaingó	Puerto Valle									google maps			Heinonen, S.	80			Hilgert, N., Shabb, E. & Bruera, J.		1	1990		Bosque costero del Paraná (Potrero Salamanca)			-27.604736071279895	-56.435633707802545
242			Polypodiaceae	Microgramma	vacciniifolia	(Langsd. & Fisch.) Copel.									Argentina	Corrientes	Mercedes	Laguna Iberá, Paso Picada									google maps			Schinini, A.	14383			Quarín, C.	16	11	1977		Epífita en interior de selva marginal			-28.546313	-57.195147
243			Polypodiaceae	Microgramma	vacciniifolia	(Langsd. & Fisch.) Copel.							Pellegrini	1995	Argentina	Corrientes	Mercedes	Ea. Rincón de Capi Vari, 71 km NE de Mercedes									gps			Tressens, S. G.	5258			Medina, R., Schinini, A. & Soler Llinas, J.	15	8	1995	En parque de Prosopis y Acacia	Sobre Prosopis			-28.8	-57.8333333
244			Polypodiaceae	Microgramma	vacciniifolia	(Langsd. & Fisch.) Copel.							Pellegrini	1995	Argentina	Corrientes	Mercedes	Ea. Rincón de Capi Vari, 71 km NE de Mercedes									gps			Tressens, S. G.	5283			Medina, R., Schinini, A. & Soler Llinas, J.	16	8	1995	Parque de Prosopis y Acacia con Copernicia	Epífita sobre Copernicia			-28.8	-57.8333333
245			Polypodiaceae	Microgramma	vacciniifolia	(Langsd. & Fisch.) Copel.									Argentina	Corrientes	Mercedes	75 Km N de Mercedes. Laguna Trin. Ea. Culantrillar.									google maps			Schinini, A.	11679			et al.	17 al 24	10	1975	Bosque abierto de algarrobo y ñandubay	Epífita			-28.716321	-57.856808
246			Polypodiaceae	Microgramma	vacciniifolia	(Langsd. & Fisch.) Copel.							Pellegrini	1998	Argentina	Corrientes	Mercedes	Macrosistema Iberá, nacimiento del río Corrientes									gps			Arbo, M. M.	7975			Schinini, A., Maruñak, V. & Paniagua Risueño, E.	27	8	1998	Monte ribereño	Epífita, soros pardos			-28.7333333	-58.116666
247			Polypodiaceae	Microgramma	vacciniifolia	(Langsd. & Fisch.) Copel.							Cabral	2001	Argentina	Corrientes	Mercedes	Destacamento de la Reserva Nacional Iberá									google maps			Ferrucci, M. S.	1288			Cáceres, S., Dematteis, M.,Ranea, R. & Sosa, M.	5	9	1997	Borde de selva	Epífita			-28.546006	-57.196315
248			Polypodiaceae	Microgramma	vacciniifolia	(Langsd. & Fisch.) Copel.							Schinini		Argentina	Corrientes	Mercedes	Laguna Iberá, Paso Picada. Reserva Natural Provincial del Iberá									google maps			Tressens, S. G.	3576			Cáceres, S., Vanni, R. & Zamudio, C.	24 al 28	2	1989	Interior de selva marginal	Epífita			-28.546313	-57.195147
249			Polypodiaceae	Microgramma	vacciniifolia	(Langsd. & Fisch.) Copel.							Medina	2015	Argentina	Corrientes	Ituzaingó	Ea. "Don Luis"									gps			Medina, W. A.	890			Martín, S. G., Marques, D. & Moreira, A.	10	3	2015	Mogote de bosque higrófilo	Helecho epífito			-27.8672	-56.9175
251			Polypodiaceae	Microgramma	vacciniifolia	(Langsd. & Fisch.) Copel.							Pérez	1994	Argentina	Corrientes	Ituzaingó	Est. Santa Tecla Cué									google maps			Dematteis, M.	140			Cardozo, A., Honfi, A. & Seijo, G.	24	8	1993	En monte	Sobre tronco de árboles (entre musgos)			-27.623518	-56.384214
255			Polypodiaceae	Campyloneurum	nitidum	(Kaulf.) C. Presl							Lehn	2003	Argentina	Corrientes	Ituzaingó	12 km NE de San Miguel. Ea. Curupayty									google maps			Vanni, R.	1654			Cáceres, S., López, G. & Radovancich, A.	3	3	1990	Interior de selva marginal	Epífita			-27.92653	-57.497015
258			Polypodiaceae	Pecluma	robusta	(Fée) M. Kessler & A.R. Sm.									Argentina	Corrientes	Ituzaingó	Paso Júpiter, 18km NE de Ituzaingó, sobre Río Paraná									google maps			Schinini, A.	15563			Vanni, R.	1	10	1978	En interior de selva				-27.487370	-56.681065
261			Isoetaceae	Isoëtes	ekmanii	U. Weber									Argentina	Corrientes	Concepción	Carambola (Ea. Fortín del Iberá)									google maps			Pedersen, T. M.	14586				17	9	1986					-28.422789428508217	-57.777523300440365
262			Lycopodiaceae	Pseudolycopodiella	meridionalis	(Underw. & F.E. Lloyd) Holub							Arana	2013	Argentina	Corrientes	Concepción	Estancia Cerro Puitá									google maps			Pedersen, T. M.	13481				31	12	1982	wet ground on the banks of a little stream				-28.621808	-58.154181
263			Thelypteridaceae	Amauropelta	rivularioides	(Fée) Salino & T.E. Almeida							H.A. Keller	2022	Argentina	Corrientes	Ituzaingó	Rincón de Santa María	27	28	31	S	56	34	28	W	gps		90	H. A. Keller	15145			C. Duartes, O. Villalba & N. Fariña	11	07	2022	Borde de río	Hierba			-27.475278	-56.574444
264			Pteridaceae	Adiantopsis	tweediana	(Hook.) Link-Pérez & Hickey									Argentina	Corrientes	Ituzaingó	Rincón de Santa María	27	31	16	S	56	36	05	W	gps		66	H. A. Keller	14853			M. Rizzo, O. Villalba & N. Fariña	27	04	2022	Pastizal	Hierba			-27.521111	-56.601389
265			Blechnaceae	Blechnum	occidentale	L.							G. Marquez	2022	Argentina	Corrientes	Ituzaingó	Rincón de Santa María	27	30	55	S	56	40	03	W	gps		83	H. A. Keller	14906			M. Rizzo, O. Villalba & N. Fariña	28	04	2022	Borde de pinal, suelo húmedo	Hierba			-27.515278	-56.667500
266			Gleicheniaceae	Dicranopteris	flexuosa	(Schrad.) Underw.							S. Paez	2022	Argentina	Corrientes	Ituzaingó	Rincón de Santa María	27	30	55	S	56	40	03	W	gps		83	H. A. Keller	14915			M. Rizzo, O. Villalba & N. Fariña	28	04	2022	Borde de zanja	Hierba			-27.515278	-56.667500
267			Gleicheniaceae	Sticherus	lanuginosus	(Fée) Nakai							S. Paez	2022	Argentina	Corrientes	Ituzaingó	Rincón de Santa María	27	30	55	S	56	40	03	W	gps		83	H. A. Keller	14916			M. Rizzo, O. Villalba & N. Fariña	28	04	2022	Borde de zanja	Hierba			-27.515278	-56.667500
268			Ophioglossaceae	Ophioglossum	nudicaule	L. f.							E. Meza Torres	2022	Argentina	Corrientes	Ituzaingó	Rincón de Santa María	27	28	49	S	56	33	57	W	gps		96	H. A. Keller	14928			M. Rizzo, O. Villalba & N. Fariña	28	04	2022	Pastizal	Hierba			-27.480278	-56.565833
269			Lycopodiaceae	Palhinhaea	cernua	(L.) Vasc. & Franco							E. Meza Torres	2022	Argentina	Corrientes	Ituzaingó	Rincón de Santa María	27	28	31	S	56	34	28	W	gps		90	H. A. Keller	15131			C. Duartes, O. Villalba & N. Fariña	11	07	2022	Bañado	Hierba			-27.475278	-56.574444
270			Blechnaceae	Neoblechnum	brasiliense	(Desv.) Gasper & V.A.O. Dittrich							E. Meza Torres	2022	Argentina	Corrientes	Ituzaingó	Rincón de Santa María	27	28	31	S	56	34	28	W	gps		90	H. A. Keller	15148			C. Duartes, O. Villalba & N. Fariña	11	07	2022	Borde de río	Estípite ca. 30 cm alt.			-27.475278	-56.574444
271			Pteridaceae	Pityrogramma	calomelanos	(L.) Link			calomelanos				E. Meza Torres	2022	Argentina	Corrientes	Ituzaingó	Rincón de Santa María	27	28	31	S	56	34	28	W	gps		90	H. A. Keller	15155			C. Duartes, O. Villalba & N. Fariña	11	07	2022	Borde de río	Hierba			-27.475278	-56.574444
272			Ophioglossaceae	Ophioglossum	reticulatum	L.							E. Meza Torres		Argentina	Corrientes	Mercedes	Macrosistema Ibera, Laguna Itatí, Isla Ombuzal	28	42		S	58	6		W	gps			Schinini, A.	7982			et al.	27	7	1998	interior de la isla, suelo removido entre piedras, pastizal	fructificación verdosa			-28.700000	-58.100000
273			Pteridaceae	Doryopteris	concolor	(Langsd. & Fisch.) Kuhn									Argentina	Corrientes	San Miguel	Loreto, Forestal Palomares S.A.	27	43	47.7	S	57	14	25.58	W	gps			Tressens, S. G.	5196			Barret, W. & Maruñak, V.	14	3	1995	En plantación de Eucalyptus grandis				-27.729917	-57.240439
274			Anemiaceae	Anemia	phyllitidis	(L.) Sw.							G. Pellegrini, 1995	1995-08-18	Argentina	Corrientes	Mercedes	Salto Ita Jhase									google maps		99	Tressens, S. G.	5368			Medina, A. ; Schinini y J. Soler Llinas	18	8	1995	En bosque Marginal				-28.883855	-58.22611
275			Thelypteridaceae	Christella	dentata	(Forssk.) Brownsey & Jermy							Schinini	1990	Argentina	Corrientes	Ituzaingó	Puerto Valle	27	37	18.79	S	56	23	44.20	W	google maps		96	Heinonen, S.	94			N.Hilgert, E. Shabb y J. Bruera		1	1990					-27.621886	-56.395611
276			Blechnaceae	Neoblechnum	brasiliense	(Desv.) Gasper & V.A.O. D							Duran, M.	1998	Argentina	Corrientes	San Miguel	Ruta 117, aprox. 25 km SE del empalme con ruta 12, Estancia San Antonio									google maps			Carnevali, R.	5731				19	7	1982	suelo negro encharcado				-27.718056	-57.265000
277			Blechnaceae	Neoblechnum	brasiliense	(Desv.) Gasper & V.A.O. D									Argentina	Corrientes	Ituzaingó	Puerto Valle									google maps			Heinonen, S.	84			N.Hilgert, E. Shabb y J. Bruera		1	1990	Bosque costero del Paraná (Potrero Salamanca)				-27.590000	-56.440833
278			Polypodiaceae	Pleopeltis	pleopeltifolia	(Raddi) Alston									Argentina	Corrientes	Mercedes	Ciudad de Mercedes. Estación de Ferrocarril Urquiza									gps		103 m	Meza Torres, E. I.	1589			Meza Torres, P. E.	27	9	2015	Arbolado de la plaza	Epífito, poco			-29.1875	-58.0816
279			Polypodiaceae	Pleopeltis	pleopeltifolia	(Raddi) Alston									Argentina	Corrientes	Mercedes	Ea. Rincón de Capi Vari, 71 km NE de Mercedes									gps			Tressens, S. G.	5278			Medina, R., Schinini, A. & Soler Llinas, J.	15	8	1995	En Parque de Prosopis y Acacia	Epífita sobre Prosopis			-28.8	-57833
280			Polypodiaceae	Pleopeltis	pleopeltifolia	(Raddi) Alston									Argentina	Corrientes	Ituzaingó	Estancia Santa Tecla Cué									google maps			Dematteris, M.	141			Cardozo, A., Honfi, A. & Seijo, G.	24	8	1993	En monte	Hierba epífita			-27.6235	-56.3842
281			Polypodiaceae	Pleopeltis	pleopeltifolia	(Raddi) Alston									Argentina	Corrientes	San Martín	Estancia San Antonio, 12 km E de Colonia Carlos Pellegrini, cerca de Esteros del Cambá Trapo									google maps			Tressens, S. G.	3732			Cáceres, S., Vanni, R. & Zamudio, C.	1	3	1989	En bosque xerófilo				-28.563299	-57.118610
282			Polypodiaceae	Pleopeltis	pleopeltifolia	(Raddi) Alston									Argentina	Corrientes	Mercedes	Arroyo Pay-ubre Grande, camino a Mercedes-Boquerón.									google maps			Krapovickas, A.	20367			Cristóbal, C. L., Ferraro, L., Irigoyen, J., Maruñak, V., Pire, S. M. & Tressens, S. G.	2	11	1971	En bosque en galería				-29.0282	-58.1745
283			Polypodiaceae	Pleopeltis	pleopeltifolia	(Raddi) Alston									Argentina	Corrientes	Mercedes	Arroyo Pay-ubre Grande y camino a Itá Corá									google maps			Tressens, S. G.	2279			Cáceres, S., Vanni, R. & Zamudio, C.	21	2	1984	Monte marginal inundado	Epífita			-29.0186	-58.1809
285			Thelypteridaceae	Christella	hispidula	(Decne.) Holttum									Argentina	Corrientes	San Roque	Costa del Río Santa Lucía									gps			Ahumada, O.	3638			Schinini, A. & Tressens, S. G.	5	3	1980	En selva marginal				-28.75	-58.4167
286			Thelypteridaceae	Christella	dentata	(Forssk.) Brownsey & Jermy									Argentina	Corrientes	Ituzaingó	Puerto Valle									google maps			Guillén, R.	340			Galaverna, G.	23	8	1994	En monte	Hierba de 80 cm de altura. Abundante			-27.650361	-56.510083
289			Thelypteridaceae	Christella	dentanta	(Forssk.) Brownsey & Jermy									Argentina	Corrientes	San Miguel	Loreto, Forestal Palomares S.A.									google maps			Tressens, S. G.	5195			Barret, W. & Maruñak, V.	14	3	1995	En plantación de Eucalyptus grandis				-27.729917	-57.240439
290			Preridaceae												Argentina	Corrientes	San Miguel	12 km NE de San Miguel, Estancia Curuzú-Laurel									google maps			Schinini, A.	9339			González, J. M.	14	6	1974	En pantano				-27.934459	-57.505619
291			Salviniacea	Azolla	filiculoides	Lam.							Arbo, M. M.		Argentina	Corrientes	Santo Tomé	Estancia San Lorenzo, Ruta 41, 4 km N de Galarza	28	4		S	56	39		W	gps			Arbo, M. M.	6239			Ferrucci, M. S., Solís Neffa, V. G., Blanco, E. & Berón, R.	15	11	1994	en charco en campo bajo	planta flotante			-28.066667	-56.650000
292			Pteridaceae	Adiantopsis	tweediana	(Hook.) Link-Pérez & Hickey									Argentina	Corrientes	Mercedes	P. N. Iberá, Rincón del Socorro	28	38	51.69		57	24	57.23	W	gps		50	Øllgaard, B.	3080			Meza Torres, E. I.	26	10	2017	wet and mesic grassland and scrub				-28.647692	-57.415897
293			Salviniacea	Salvinia	complejo auriculata										Argentina	Corrientes	Mercedes	P. N. Iberá, Rincón del Socorro	28	38	51.69		57	24	57.23	W	gps		50	Øllgaard, B.	3081			Meza Torres, E. I.	26	10	2017	wet and mesic grassland and scrub	Floating in small pond			-28.647692	-57.415897
294			Thelypteridaceae	Thelypteris											Argentina	Corrientes	Mercedes	P. N. Iberá, Rincón del Socorro	28	38	51.69		57	24	57.23	W	gps		50	Øllgaard, B.	3100			Meza Torres, E. I.	26	10	2017	wet and mesic grassland and scrub	In deep shaded ditch.			-28.647692	-57.415897
295			Salviniacea	Azolla	filiculoides	Lam.							Arbo, M. M.		Argentina	Corrientes	Mercedes	75 Km N de Mercedes. Laguna Trin. Ea. Culantrillar.									google maps			Schinini, A.	11738			et al.	17 al 24	10	1975	En laguna en el bosque abierto de algarrobo y ñandubay				-28.716321	-57.856808
296			Salviniacea	Azolla	filiculoides	Lam.							Arbo, M. M.		Argentina	Corrientes	Mercedes	Macrosistema Iberá, Estancia Rincón del Diablo, Laguna Yacaré y arroyo Itatí	28	41		S	58	4		W	gps			Arbo, M. M.	8223			Schinini, A., Maruñak, V. & Sottile, J.	1	12	1998	En embalsado				-28.683333	-58.066667
297			Salviniacea	Azolla	filiculoides	Lam.							Arbo, M. M.		Argentina	Corrientes	Mercedes	75 Km N de Mercedes. Laguna Trin. Ea. Culantrillar.									google maps			Schinini, A.	11827			et al.	17-24	10	1975	sobre la orilla inundable de la laguna Trin				-28.716321	-57.856808
298			Salviniacea	Azolla	filiculoides	Lam.							Arbo, M. M.		Argentina	Corrientes	Mercedes	75 Km N de Mercedes. Laguna Trin. Ea. Culantrillar.									google maps			Schinini, A.	11831			et al.	17-24	10	1975	sobre la orilla inundable de la laguna Trin				-28.716321	-57.856808
299			Salviniacea	Azolla	filiculoides	Lam.							Arbo, M. M.	2001	Argentina	Corrientes	San Martín	Colonia Carlos Pellegrini, 8 km al N, Estero Cambá Trapo									google maps			Krapovickas, A.	20308			Cristóbal, C. L., Ferraro, L., Irigoyen, J., Maruñak, V., Pire, S. M. & Tressens, S. G.	1	11	1971	estero				-28.503720	-57.091099
300			Aspleniaceae	Asplenium	ulbrichtii	Rosenst.							de la Sota	1972	Argentina	Corrientes	Mercedes	Arroyo Pay Ubre Grande, camino Mercedes – Boquerón, en la barranca del arroyo									google maps			Krapovickas, A.	20369			Cristóbal, C. L., Ferraro, L., Irigoyen, J., Maruñak, V., Pire, S. M. & Tressens, S. G.	2	11	1971	En la barranca del arroyo				-29.017146544053535	-58.18296456089328
301			Selaginellaceae	Selaginella	marginata	(Humb. & Bonpl. ex Willd.) Spring									Argentina	Corrientes	Mercedes	entrada a la Estancia Mauvecin, orilla del arroyo Cuenca,									google maps			Fernández, G. J.	1017				23	8	1984	Orilla de arroyo Cuenca				-29.045067	-58.566580
302			Salviniacea	Azolla	cristata	Kaulf.							Paéz	2022	Argentina	Corrientes	Concepción	28 km SE de Concepción, Ea. El Transito, Paso Extendido									google maps			Schinini, A.	13273			Ahumada, O. & Irigoyen, J.	22	5	1976	flotante en lagunas				-28.421326	-57.693269
303			Salviniacea	Azolla	cristata	Kaulf.							Paéz	2022	Argentina	Corrientes	Ituzaingó	Laguna Luna, Costa Occidental	28	4	9.1	S	56	49	50	W	gps			Arbo, M. M.	8493			Schinini, A. & Seijo, G. J.	24	11	1999	Embalsado	Flotante			-28.069194	-56.830556
304			Pteridaceae	Gastoniella	chaerophylla	(Desv.) Li Bing Zhang & Liang Zhang									Argentina	Corrientes	Concepción	Rincón de Luna, Rincón de San Luis									google maps			Pedersen, T. M.	4638				25	9	1957	on the bank of a swamp				-28.488887	-58.202855
306			Osmundaceae	Osmunda	spectabilis	Willd.									Argentina	Corrientes	San Miguel	12 km NE de San Miguel, Estancia Toro-y									google maps			Vanni, R.	1615			Caseres, S., Lopez, G. & Radovancich, A.	2	3	1990	en bajo, borde de isleta de selva				-27.935989	-57.505934
307			Osmundaceae	Osmunda	spectabilis	Willd.									Argentina	Corrientes	Santo Tomé	Laguna Galarza,									google maps			Carnevali, R.	4585				22	1	1981	En embalsado				-28.0878277-56.705084	-56.705084
308			Osmundaceae	Osmunda	spectabilis	Willd.									Argentina	Corrientes	San Miguel	12 km NE de San Miguel, Estancia Curuzú-Laurel									google maps			Schinini, A.	9336			Gonzalez, J.M.	14	6	1974	en pantanos				-27.930943	-57.499752
309			Osmundaceae	Osmunda	spectabilis	Willd.									Argentina	Corrientes	Ituzaingó	Estancia Tavé Retá									google maps			Neiff, J. J.	1315				2	9	1980					-27.87564980164651	-56.48617103503824
310			Osmundaceae	Osmunda	spectabilis	Willd.									Argentina	Corrientes	San Martín	Costa W de la Laguna Iberá									google maps			Krapovickas, A.	20266			Cristóbal, C. L., Ferraro, L., Irigoyen, J., Maruñak, V., Pire, S. M. & Tressens, S. G.	31	10	1971	Embalsado				-28.531667	-57.208889
311			Osmundaceae	Osmunda	spectabilis	Willd.									Argentina	Corrientes	San Martín	Reserva Natural Provincial del Iberá, Costa W de la Laguna Iberá									google maps			Tressens, S. G.	4312			Beccaceci, M. & Vanni, R.	9	12	1992	Embalsado, con Sphagnum (turbera)				-28.53139276941684	-57.2052419520789
312			Dennstaedtiaceae	Lindsaea	divaricata	Klotzsch							Páez, S.	2025	Argentina	Corrientes	Ituzaingó	Puerto Valle	27	41	10,7	S	56	30	16,8	W	gps			H. A. Keller	11533	1		C. R. Ríos & E. R. Krauczuk	31	07	2013	Interior de fragmento de bosque en estero	Hierba			-27.686306	-56.504667
313			Pteridaceae	Adiantopsis	radiata	(L.) Fée							H. A. Keller	2013	Argentina	Corrientes	Ituzaingó	Puerto Valle	27	36	03,2	S	56	26	28,2	W	gps		95	H. A. Keller	11572	1		C. R. Ríos & E. R. Krauczuk	01	09	2013	Interior de selva	Hierba			-27.600889	-56.441167
314			Osmundaceae	Osmunda	spectabilis	Willd.									Argentina	Corrientes	San Martín	Arrocera Drews, 10 km NE de Colonia Carlos Pellegrini									google maps			Krapovickas, A.	29345			et al.	19	2	1976	margen libre de embalsado, lugar con Fuirena robusta				-28.503040	-57.080547
315			Osmundaceae	Osmunda	spectabilis	Willd.									Argentina	Corrientes	San Miguel	12 km NE de San Miguel, Estancia Toro-y									google maps			Vanni, R.	1444			Caseres, S., Lopez, G. & Radovancich, A.	27	2	1990	Interior de selva				-27.936670	-57.502732
316			Osmundaceae	Osmunda	spectabilis	Willd.									Argentina	Corrientes	Santo Tomé	Galarza, Reserva Natural Provincial del Iberá , Laguna Galarza, ruta 41,	28	5	30	S	56	40	30	W	gps			Arbo, M. M.	6556			Schinini, A., Vanni, R. & Pellegrini, M. G.	25	4	1995	embalsado al sureste de la Laguna				-28.091667	-56.675000
317			Osmundaceae	Osmundastrum	cinnamomeum	(L.) C. Presl							H. A. Keller	2013	Argentina	Corrientes	Ituzaingó	Puerto Valle	27	37	4.7	S	56	31	03.3	W	gps			Keller, H. A.	11465			Krauczuk, E. R. & Ríos, C. R.	9	6	2013	Borde de bosque de Ararí en estero				-27.617972	-56.517583
318			Osmundaceae	Osmundastrum	cinnamomeum	(L.) C. Presl									Argentina	Corrientes	San Martín	Laguna Iberá, turbera "Laureltí"									google maps			Vanni, R.	4634			Lopez, M. G, Reuteman, A. & Van de Velde, P.	9	3	2006					-28.531392	-57.205241
319			Selaginellaceae	Selaginella	sellowii	Hieron.									Argentina	Corrientes	Ituzaingó	15 km E, Ruta Nacional 12, camino a San Carlos,									google maps			Krapovickas, A.	18021			Cristóbal, C. L., Arbo, M. M., Benitez, B., V. y R. I. Maruñak, Pire, S. M. & Tressens, S. G.	11-13	2	1971	en campo, suelo pedregoso				-27.564790	-56.540492
320			Selaginellaceae	Selaginella	sellowii	Hieron.									Argentina	Corrientes	San Martín	Ruta 40, cerca del desvío al Estero Cambá Trapo, 7 km E de Colonia Pellegrini,	28	33	30	S	57	6	30	W	gps			Schinini, A.	35009			Gabany Casals, M. & Ruiz de León, A.	15	9	1999	quebrachal de Aspidosperma quebracho-blanco y palmar de Copernicia alba, peladar con Selaginella y espartillar de Elyonorus muticus,				-28.558333	-57.108333
321			Cyatheaceae	Cyathea	delgadii	Pohl ex Sternb.									Argentina	Corrientes	Ituzaingó		27	34	56.7	S	56	31	49.9	W	gps		81	Keller, H. A.	11313			Krauczuk, E. R	1	3	2013	Bosque anegado.	arborescente			-27.582417	-56.530528
322			Aspleniaceae	Asplenium	ulbrichtii	Rosenst.									Argentina	Corrientes	Mercedes	Arroyo Pay Ubre Grande									gps		80	Meza Torres, E. I.	706			Rodriguez, J. M. & Morales, M.	2	9	2008	interior de bosque, pequeña barranca al costado del arroyo	terrestre, abundante			-29.02769	-58.17490
323			Salviniacea	Salvinia	minima	Baker							de la Sota	1977	Argentina	Corrientes	San Martín	Colonia Carlos Pellegrini, Esteros del Miriñay									google maps			Krapovickas, A.	29516			et al.	22	2	1976					-28.62898196463795	-57.154735190212236
324			Salviniacea	Salvinia	Cfr. biloba	Raddi							de la Sota	2006	Argentina	Corrientes	Mercedes	75 km N de Mercedes, Laguna Medina									google maps			Schinini, A.	12084			et al.	17-24	10	1975	en embalsado,	Flotante			-28.63301787496965	-57.76673751433589
325			Salviniacea	Salvinia	auriculata	Aubl.			major	C. V. Miranda & Schwartsb.					Argentina	Corrientes	Mercedes	Estancia Rincón del Diablo, Macrosistema Iberá, Canal de acceso a Laguna Yacaré	28	42	30	S	58	1	30	W	gps			Arbo, M. M.	7896			Schinini, A., Maruñak, V. & Paniagua Risueno, E.	26	8	1998	flotante				-28.708333	-58.025000
326			Salviniacea	Salvinia	auriculata	Aubl.			major	C. V. Miranda & Schwartsb.					Argentina	Corrientes	Mercedes	75 km N de Mercedes, Lag. Trin, Ea Culantrillar									google maps			Schinini, A.	11946			et al.	17-24	10	1975	Embalsado	Flotante			-28.714232	-57.857494
327			Salviniacea	Salvinia	molesta	D.S. Mitch.									Argentina	Corrientes	San Martín	Lagoa Iberá									google maps			Forno, I. W.	s.n.				16	4	1980			Miranda CV, Schwartsburd PB (2019) Salvinia (Salviniaceae) in southern and southeastern Brazil—including new taxa, new distribution records, and new morphological characters. Brazilian Journal of Botany 42: 171-188.		-28.53446767681762	-57.18777508184356
328			Salviniacea	Salvinia	auriculata	Aubl.			tipica						Argentina	Corrientes	Concepción	Carambola									google maps			Pededersen, T. M.	13461				24	11	1982	floating on shallow, stagnant water,				-28.429934	-57.819565
329			Salviniacea	Salvinia	auriculata	Aubl.			tipica						Argentina	Corrientes	San Miguel	Estancia San Juan Poriajhu, ex ruta prov. 17 (Ruta Nacional 118), 18 km de RN 12, Potrero el Rodeito									google maps			Tressens, S. G.	4162			Beccaceci, M. & Vanni, R.	4	12	1992	bañado	Abundante			-27.687031	-57.210105
330			Anemiaceae	Anemia	phyllitidis	(L.) Sw.			phyllitidis				Meza Torres	2022	Argentina	Corrientes	Ituzaingó	Puerto Valle									google maps			Heinonen, S.	93			Hilgert, N., Shabb, E. & Bruera, J.		1	1990	Bosque costero del Paraná (Potrero Salamanca)				-27.604736071279895	-56.435633707802545
331			Anemiaceae	Anemia	phyllitidis	(L.) Sw.			phyllitidis				Meza Torres	2022	Argentina	Corrientes	Ituzaingó	Est. Santa Tecla Cué									google maps			Cardozo, A.	88			Dematteis, M., Honfi, A. & Seijo, G.	24	8	1993		En monte. Escasas			-27.623518	-56.384214
332		A, US	Cyatheaceae	Cyathea	delgadii	Sternb.									Argentina	Corrientes	Ituzaingó	Estancia El Plata									google maps			Meyer	6278						1944			Tryon, R. 1976. A revision of the genus Cyathea. Contributions from the Gray Herbarium of Harvard University, 206: 19-98.		-27.56763239954856	-56.53872203462987
333			Anemiaceae	Anemia	phyllitidis	(L.) Sw.			phyllitidis				Meza Torres	2022	Argentina	Corrientes	Ituzaingó	Estancia Santa Tecla Cué									google maps			Cardozo, A.	88			Dematteis, M., Honfi, A. & Seijo, G.	24	8	1993	sotobosque	hierba aproximadamente 70 cm de alto			-27.6243552	-56.3794498
334			Pteridaceae	Doryopteris	arifolia	Christ							Meza Torres	2014	Argentina	Corrientes	Ituzaingó	Puerto Valle	27	36	15	S	56	30	49.4	W	gps			Keller, H. A.	11394			Krauczuk, E. R. & Ríos, C. R.	21	5	2013	interior de selva, junto a paleocause del río Paraná				-27.604167	-56.513722
335			Pteridaceae	Adiantum	lorentzii	Hieron.							Giudice, G.	1991	Argentina	Corrientes	Mercedes	Arroyo Pay Ubre Grande, camino Mercedes – Boquerón									google maps			Krapovickas, A.	20370			Cristóbal, C. L., Ferraro, L., Irigoyen, J., Maruñak, V., Pire, S. M. & Tressens, S. G.	2	11	1971					-29.023428	-58.180416
336			Pteridaceae	Adiantum	raddianum	C. Presl							Pellegrini	1995	Argentina	Corrientes	Mercedes	Estancia Rincón de Capi Vari, 71 km NE de Mercedes,	28	47	30	S	57	50	30	W	gps			Tressens, S. G.	5305			Medina, R., Schinini, A. & Soler Llinas, J.	16	8	1995	en bosque marginal de mirtáceas, borde de arroyo				-28.791667	-57.841667
337			Thelypteridaceae	Cyclosorus	interruptus	(Willd.) H. Itô									Argentina	Corrientes	San Martín	Colonia Carlos Pellegrini, Esteros del Miriñay									google maps			Krapovickas, A.	20249			Cristóbal, C. L., Ferraro, L., Irigoyen, J., Maruñak, V., Pire, S. M. & Tressens, S. G.	30	10	1971	En embalsado				-28.561063	-57.150625
338			Thelypteridaceae	Cyclosorus	interruptus	(Willd.) H. Itô							Ponce	1989	Argentina	Corrientes	Concepción	Ea. El Tránsito, 28 km SE de Concepción, Paso Extendido									google maps			Schinini, A.	13251			Ahumada, O. & Irigoyen, J.	23	5	1976	dentro del estero				-28.421326	-57.693269
339			Thelypteridaceae	Cyclosorus	interruptus	(Willd.) H. Itô									Argentina	Corrientes	Mercedes	Antes de llegar al piedraplen de Cnia C. Pellegrini									google maps			Quarín, C. L.	1073			Schinini, A.	6	3	1973	En embalsado				-28.546874	-57.195923
340			Thelypteridaceae	Cyclosorus	interruptus	(Willd.) H. Itô							Ponce	2006	Argentina	Corrientes	Ituzaingó	Ruta Nacional 12, km 1246									google maps		75	Denham, S. S.	98			Deginani, N. B.	23	2	2006					-27.633467	-56.822525
341			Thelypteridaceae	Cyclosorus	interruptus	(Willd.) H. Itô									Argentina	Corrientes	San Martín	10 Km NE de Colonia Carlos Pellegrini, Arrocera Drews									google maps			Krapovickas, A.	29349			et al.	19	2	1976	margen libre de embalsado, lugar con Fuirena robusta				-28.503040	-57.080547
342			Thelypteridaceae	Cyclosorus	interruptus	(Willd.) H. Itô							Ponce	1989	Argentina	Corrientes	Mercedes	Laguna Iberá. Paso Picada. Reserva Natural Provincial del Iberá									google maps			Tressens, S. G.	3667			Cáceres, S., Vanni, R. & Zamudio, C.	24	2	1989	En embalsado				-28.546313	-57.195147
343			Thelypteridaceae	Cyclosorus	interruptus	(Willd.) H. Itô							Ponce	1989	Argentina	Corrientes	Concepción	Ea. El Tránsito, 28 km SE de Concepción, Paso Extendido									google maps			Schinini, A.	13249			Ahumada, O. & Irigoyen, J.	23	5	1976	dentro de estero				-28.421326	-57.693269
344			Marcileaceae	Regnellidium	diphyllum	Lindm.									Argentina	Corrientes	Ituzaingó	Sobre camino que sale de Ruta 12, justo al S de Ituzaingó									google maps			Johnson, D. M.	762				3	12	1982	Estanque pantanoso, sobre mogotes, en suelo seco	Planta con abundantes esporocarpos viejos.			-27.600795808901328	-56.6717399427967
345			Marcileaceae	Regnellidium	diphyllum	Lindm.									Argentina	Corrientes	Ituzaingó	2 km E de Ituzaingó, sobre ruta 12									google maps			Neiff, J. J.	s.n.				5	12	1975	en pequeña laguna temporaria				-27.592956291743434	-56.65337216669457
346			Marcileaceae	Regnellidium	diphyllum	Lindm.									Argentina	Corrientes	Ituzaingó	camino de acceso a Ituzaingó									google maps			Tressens, S. G.	1972			Cristóbal, C. L., Caseres, S.	10	3	1982	borde de laguna				-27.594316	-56.680892
347			Dennstaedtiaceae	Pteridium	esculentum	(G. Forst.) Cockayne	arachnoideum	(Kaulf.) Thoms	arachnoideum				Meza Torres	2023	Argentina	Corrientes	Ituzaingó	Reserva Natural Santa María									gps			Meza Torres, E. I.	1726			Paéz, S., Álvarez, D. & Cardinale, L.	24	2	2023	bosque de pino	frondes de hasta 2 m, formando manchones bajo la cobertura de los pinos			-278.521666	-56.607222
348			Gleicheniaceae	Dicranopteris	flexuosa	(Schrad.) Underw.							Meza Torres & Paez	2023	Argentina	Corrientes	Ituzaingó	Reserva Natural Mbaracayá. Sector de esclusas									gps			Meza Torres, E. I.	1727			Paéz, S., Álvarez, D. & Cardinale, L.	24	2	2023	pequeños barrancos de margenes de zanjones artificiales	formando una amplia población sobre fuerte desnivel, casi vertical, expuesto al sol			-27.487777	-56.700555
349			Lycopodiaceae	Palhinhaea	cernua	(L.) Vasc. & Franco							Meza Torres & Paez	2023	Argentina	Corrientes	Ituzaingó	Reserva Natural Mbaracayá. Sector de esclusas									gps			Meza Torres, E. I.	1728			Paéz, S., Álvarez, D. & Cardinale, L.	24	2	2023	pequeños barrancos de margenes de zanjones artificiales	formando una amplia población sobre fuerte desnivel, casi vertical, expuesto al sol			-27.487777	-56.700555
350			Pteridaceae	Adiantopsis	chlorophylla	(Sw.) Fée							Meza Torres & Paez	2023	Argentina	Corrientes	Ituzaingó	Reserva Natural Mbaracayá.									gps			Meza Torres, E. I.	1729			Paéz, S., Álvarez, D. & Cardinale, L.	24	2	2023	matorrales bordeando un zanjon (bosquecillo con helechos arborescentes)				-27.491666	-56.700833
351			Polypodiaceae	Microgramma	vacciniifolia	(Langsd. & Fisch.) Copel.							Meza Torres & Paez	2023	Argentina	Corrientes	Ituzaingó	Reserva Natural Mbaracayá.									gps			Meza Torres, E. I.	1730			Paéz, S., Álvarez, D. & Cardinale, L.	24	2	2023	matorrales bordeando un zanjon (bosquecillo con helechos arborescentes)	epífita, pero también creciendo en el suelo sobre un manto de gruesa hojarasca			-27.491666	-56.700833
352			Cyatheaceae	Cyathea	atrovirens	(Langsd. & Fisch.) Domin							Meza Torres & Paez	2023	Argentina	Corrientes	Ituzaingó	Reserva Natural Mbaracayá.									gps			Meza Torres, E. I.	1731			Paéz, S., Álvarez, D. & Cardinale, L.	24	2	2023	matorrales bordeando un zanjon (bosquecillo con helechos arborescentes)	helecho arborescente de 2,3 m de altura, frondes de 1,6 m de largo			-27.491666	-56.700833
353			Thelypteridaceae	Amauropelta	rivularioides	(Fée) Salino & T.E. Almeida							Meza Torres & Paez	2023	Argentina	Corrientes	Ituzaingó	Reserva Natural Mbaracayá.									gps			Meza Torres, E. I.	1732			Paéz, S., Álvarez, D. & Cardinale, L.	24	2	2023	matorrales bordeando un zanjon (bosquecillo con helechos arborescentes)	terrestre			-27.491666	-56.700833
354			Pteridaceae	Pityrogramma	calomelanos	(L.) Link			calomelanos				Meza Torres & Paez	2023	Argentina	Corrientes	Ituzaingó	Reserva Natural Mbaracayá.									gps			Meza Torres, E. I.	1733			Paéz, S., Álvarez, D. & Cardinale, L.	24	2	2023	matorrales bordeando un zanjon (bosquecillo con helechos arborescentes)				-27.491666	-56.700833
355			Thelypteridaceae	Cyclosorus	interruptus	(Willd.) H. Itô							Meza Torres & Paez	2023	Argentina	Corrientes	Ituzaingó	Reserva Natural Mbaracayá.									gps			Meza Torres, E. I.	1734			Paéz, S., Álvarez, D. & Cardinale, L.	24	2	2023	matorrales bordeando un zanjon (bosquecillo con helechos arborescentes)				-27.491666	-56.700833
356			Cyatheaceae	Cyathea	delgadoi	Pohl ex Sternb.							Meza Torres & Paez	2023	Argentina	Corrientes	Ituzaingó	Reserva Natural Mbaracayá.									gps			Meza Torres, E. I.	1735			Paéz, S., Álvarez, D. & Cardinale, L.	24	2	2023	pequeño curso de agua artificial, formando un bosquecillo	arborescente			-27.485277	-56.699444
357			Cyatheaceae	Cyathea	atrovirens	(Langsd. & Fisch.) Domin							Marquez, G.	2023	Argentina	Corrientes	Ituzaingó	Reserva Natural Mbaracayá.									gps			Meza Torres, E. I.	1736			Paéz, S., Álvarez, D. & Cardinale, L.	24	2	2023	pequeño curso de agua artificial, formando un bosquecillo	arborescente			-27.485277	-56.699444
358			Thelypteridaceae	Christella	hispidula	(Decne.) Holttum							Meza Torres & Paez	2023	Argentina	Corrientes	Ituzaingó	Reserva Natural Mbaracayá.									gps			Meza Torres, E. I.	1736a			Paéz, S., Álvarez, D. & Cardinale, L.	25	2	2023	bosque ribereño, suelo saturado de agua (madrejón)				-27.576919	-56.585936
359			Blechnaceae	Neoblechnum	brasiliense	(Desv.) Gasper & V.A.O. Dittrich							Meza Torres & Paez	2023	Argentina	Corrientes	Ituzaingó	Reserva Natural Mbaracayá.									gps			Meza Torres, E. I.	1737			Paéz, S., Álvarez, D. & Cardinale, L.	25	2	2023	bosque ribereño, suelo saturado de agua (madrejón)				-27.576919	-56.585936
360			Polypodiaceae	Microgramma	vacciniifolia	(Langsd. & Fisch.) Copel.							Meza Torres & Paez	2023	Argentina	Corrientes	Ituzaingó	Reserva Natural Mbaracayá.									gps			Meza Torres, E. I.	1738			Paéz, S. & Álvarez, D.	25	2	2023	bosque no inundable				-27.528415	-56.591098
361			Pteridaceae	Doryopteris	concolor	(Langsd. & Fisch.) Kuhn							Meza Torres & Paez	2023	Argentina	Corrientes	Ituzaingó	Puerto Valle, Predio Forestal Pomera, Reserva interna,									gps			Meza Torres, E. I.	1739			Paéz, S. & Álvarez, D.	25	2	2023	bosque ribereño, no indundable	terrestre			-27.604954	-56.435901
362			Pteridaceae	Doryopteris	pentagona	Pic. Serm.							Meza Torres & Paez	2023	Argentina	Corrientes	Ituzaingó	Puerto Valle, Predio Forestal Pomera, Reserva interna,									gps			Meza Torres, E. I.	1740			Paéz, S. & Álvarez, D.	25	2	2023	bosque ribereño, no indundable	terrestre			-27.604954	-56.435901
363			Thelypteridaceae	Christella	dentata	(Forssk.) Brownsey & Jermy							Meza Torres & Paez	2023	Argentina	Corrientes	Ituzaingó	Puerto Valle, Predio Forestal Pomera, Reserva interna,									gps			Meza Torres, E. I.	1741			Paéz, S. & Álvarez, D.	25	2	2023	bosque ribereño, no indundable	terrestre			-27.604954	-56.435901
364			Aspleniaceae	Asplenium	inaequilaterale	Willd.							Meza Torres & Paez	2023	Argentina	Corrientes	Ituzaingó	Puerto Valle, Predio Forestal Pomera, Reserva interna,									gps			Meza Torres, E. I.	1742			Paéz, S. & Álvarez, D.	25	2	2023	bosque ribereño, no indundable	terrestre			-27.604954	-56.435901
365			Polypodiaceae	Pecluma	robusta	(Fée) M. Kessler & A.R. Sm.							Meza Torres & Paez	2023	Argentina	Corrientes	Ituzaingó	Bosque al Sur de la Ruta Nacional 12									gps			Meza Torres, E. I.	1743			Paéz, S. & Álvarez, D.	25	2	2023	bosque de Arary (Calophyllum brasiliense), suelo inundado, cobertura del bosque cerrada				-27.589414	-56.526560
366			Pteridaceae	Pityrogramma	calomelanos	(L.) Link			calomelanos				Meza Torres & Paez	2023	Argentina	Corrientes	Ituzaingó	Bosque al Sur de la Ruta Nacional 12									gps			Meza Torres, E. I.	1744			Paéz, S. & Álvarez, D.	25	2	2023	bosque de Arary (Calophyllum brasiliense), suelo inundado, cobertura del bosque cerrada				-27.589414	-56.526560
367			Thelypteridaceae	Christella	hispidula	(Decne.) Holttum							Meza Torres & Paez	2023	Argentina	Corrientes	Ituzaingó	Bosque al Sur de la Ruta Nacional 12									gps			Meza Torres, E. I.	1745			Paéz, S. & Álvarez, D.	25	2	2023	bosque de Arary (Calophyllum brasiliense), suelo inundado, cobertura del bosque cerrada				-27.589414	-56.526560
368			Blechnaceae	Neoblechnum	brasiliense	(Desv.) Gasper & V.A.O. Dittrich							Meza Torres & Paez	2023	Argentina	Corrientes	Ituzaingó	Bosque al Sur de la Ruta Nacional 12									gps			Meza Torres, E. I.	1746			Paéz, S. & Álvarez, D.	25	2	2023	bosque de Arary (Calophyllum brasiliense), suelo inundado, cobertura del bosque cerrada	Abundante			-27.589414	-56.526560
369			Hymenophyllaceae	Trichomanes	pellucens	Kunze							Meza Torres & Paez	2023	Argentina	Corrientes	Ituzaingó	Bosque al Sur de la Ruta Nacional 12									gps			Meza Torres, E. I.	1747			Paéz, S. & Álvarez, D.	25	2	2023	bosque de Arary (Calophyllum brasiliense), suelo inundado, cobertura del bosque cerrada	creciendo sobre troncos caidos sobre el suelo inundado			-27.589414	-56.526560
370			Isoetaceae	Isoetes	gardneriana	Meet.							Meza Torres	2024	Argentina	Corrientes	Ituzaingó	Reserva Natural Mbaracayá									gps			Polentarruti	14			Meza Torres, E., Paéz, S., Solís, S. M. & Cardinale, L.	28	5	2024	bosquecillo bordeando curso de agua				-27.485277	-56.699444
371			Psilotaceae	Psilotum	nudum	(L.) P. Beauv.							Meza Torres	2024	Argentina	Corrientes	Ituzaingó	Reserva Natural Santa María									gps			Villalba, O.	3			Fariña, N.	27	7	2024	bosque húmedo				-27.52074	-56.61665
372			Ophioglossaceae	Ophioglossum	tuberosum	Hook. and Arn.							Meza Torres	2024	Argentina	Corrientes	Ituzaingó	Reserva Natural Santa María, borde del embalse de la represa en un sector denominado “Júpiter”									gps			Villalba, O.	6			Fariña, N.	30	7	2024					-27.474067	-56.576700
373			Osmundaceae	Osmunda	spectabilis	Willd.							Meza Torres	2024	Argentina	Corrientes	Ituzaingó	Reserva Natural Mbaracayá.									gps			Polentarruti	6			Meza Torres, E. I, Paéz, S., Solis, S. M. & Cardinale, F.	28	5	2024	bosque formado por helechos arborescentes en canales de drenaje				-27.491616	-56.7012972
374			Lygodiaceae	Lygodium	volubile	Sw.							Meza Torres	2024	Argentina	Corrientes	Ituzaingó	Reserva Natural Santa María									gps			Villalba, O.	1			Fariña, N.	27	7	2024	borde de pinar				-27.515278	-56.6675
375			Anemiaceae	Anemia	phyllitidis	(L.) Sw.			phyllitidis				Meza Torres	2024	Argentina	Corrientes	Ituzaingó	Reserva Natural Santa Maria, Parque de Bosque “El Gomero”									gps			Villalba, O.	2			Fariña, N.	27	7	2024	parche de bosque				-27.531905	-56.593176
376			Anemiaceae	Anemia	tomentosa	(Savigny) Sw.			anthriscifolia	(Schrad.) Mickel			Meza Torres	2024	Argentina	Corrientes	Ituzaingó	Reserva Natural Mbaracayá									gps			Cardinale, L	1			Lopez,	11	7	2024					-27.4829722	-56.7047194
377			Azollaceae	Azolla	filiculoides	Lam.							Meza Torres		Argentina	Corrientes	Ituzaingó	Reserva Natural Mbaracayá, zona de esclusa									gps			Polentarruti	16			Meza Torres, E. I., Paéz, S., Solís, S. M., Cardinale, L.	28	5	2024	en pequeña laguna, al borde del camino				-27.5241917	-56.680011
378			Salviniacea	Salvinia	auriculata	Aubl.			major	C.V. Miranda & Schwartsb.			Meza Torres		Argentina	Corrientes	Ituzaingó	Reserva Natural Santa Maria									gps			Polentarruti	18			Meza Torres, E. I., Paéz, S., Solís, S. M., Cardinale, L.	28	5	2024					-27.5228139	-56.6123277
379			Pteridaceae	Adiantopsis	tweediana	(Hook.) Link-Pérez & Hickey									Argentina	Corrientes	Ituzaingó	Reserva Natural Mbaracayá									gps			Polentarruti	3			Meza Torres, E. I., Paéz, S., Solís, S. M., Cardinale, L.	28	5	2024					-27.4969722	-56.7014722
380			Pteridaceae	Doryopteris	concolor	(Langsd. & Fisch.) Kuhn									Argentina	Corrientes	Ituzaingó	Reserva Natural Mbaracayá												Polentarruti	12			Meza Torres, E. I., Paéz, S., Solís, S. M., Cardinale, L.	28	5	2024	bosquecillo bordeando curso de agua				-27.485277	-56.699444
381			Pteridaceae	Doryopteris	concolor	(Langsd. & Fisch.) Kuhn									Argentina	Corrientes	Ituzaingó	Reserva Natural Santa Maria									gps			Villalba, O.	5			Fariña, N.	27	7	2024	al borde de un camino				-27.52259	-56.61392
382			Pteridaceae	Doryopteris	pentagona	Pic. Serm.									Argentina	Corrientes	Ituzaingó	Reserva Natural Santa Maria									gps			Villalba, O.	7			Fariña, N.	30	7	2024	bosque secundario llamado “Tapera Júpiter”				-27.48154	-56.56441
383			Pteridaceae	Pityrogramma	calomelanos	(L.) Link			calomelanos						Argentina	Corrientes	Ituzaingó	Reserva Natural Santa Maria									gps			Villalba, O.	4			Fariña, N.	30	7	2024	bosque secundario llamado “Monte Osvaldo”				-27.51959	-56.61509
384			Blechnaceae	Telmatoblechnum	serrulatum	(Rich.) Perrie, D.J.Ohlsen & Brownsey									Argentina	Corrientes	Ituzaingó	Reserva Natural Santa Maria									gps			Polentarrutti, P.	17			Meza Torres, E. I., Paéz, S., Solís, S. M., Cardinale, L.	28	5	2024	pastizal inundable				-27.522988	-56.61035
385			Thelypteridaceae	Meniscium	serratum	Cav.									Argentina	Corrientes	Ituzaingó	Reserva Natural Santa Maria									gps			Paéz, S.	88				24	2	2023	borde de canal				-27.521667	-56.6072222
386			Thelypteridaceae	Meniscium	serratum	Cav.									Argentina	Corrientes	Ituzaingó	Reserva Natural Santa Maria									gps			Fariña, N.	2			Villalva, O.	8	8	2024	borde de zanjón artificial				-27.52436	-56.616930
387			Polypodiaceae	Pleopeltis	pleopeltifolia	(Raddi) Alston									Argentina	Corrientes	Ituzaingó	Reserva Natural Santa Maria									gps			Polentarrutti, P.	13			Meza Torres, E. I., Paéz, S., Solís, S. M., Cardinale, L.	28	5	2024	bosquecillo bordeando curso de agua				-27.485277	-56.699444
388			Cyatheaceae	Cyathea	atrovirens	(Langsd. & Fisch.) Domin									Argentina	Corrientes	Ituzaingó	Reserva Privada Pomera Maderas, sector pasarelas									gps			Polentarrutti, P.	19			Meza Torres, E. I., Paéz, S., Solís, S. M.,	29	5	2024	bosque de arary con suelo inundado	ejemplar aislado en suelo saturado			-27.589500	-56.526250
389			Hymenophyllaceae	Trichomanes	pellucens	Kunze									Argentina	Corrientes	Ituzaingó	Reserva Privada Pomera Maderas, sector pasarelas									gps			Polentarrutti, P.	20			Meza Torres, E. I., Paéz, S., Solís, S. M.,	29	5	2024	bosque de arary con suelo inundado	sobre tronco en putrefacción, pero también sobre hojarasca, lámina erecta, abundante			-27.589500	-56.526250
390			Polypodiaceae	Pecluma	robusta	(Fée) M. Kessler & A.R. Sm.									Argentina	Corrientes	Ituzaingó	Reserva Privada Pomera Maderas, sector pasarelas									gps			Polentarrutti, P.	21			Meza Torres, E. I., Paéz, S., Solís, S. M.,	29	5	2024	bosque de arary con suelo inundado	terrestre y sobre base de troncos			-27.589500	-56.526250
391			Thelypteridaceae	Christella	conspersa	(Schrad.) A. Löve & D. Löve									Argentina	Corrientes	Ituzaingó	Reserva Privada Pomera Maderas, sector pasarelas									gps			Polentarrutti, P.	22			Meza Torres, E. I., Paéz, S., Solís, S. M.,	29	5	2024	bosque de arary con suelo inundado	suelo saturado, abundante			-27.589500	-56.526250
392			Polypodiaceae	Pleopeltis	pleopeltifolia	(Raddi) Alston									Argentina	Corrientes	Ituzaingó	Reserva Privada Pomera Maderas, sector pasarelas									gps			Polentarrutti, P.	23			Meza Torres, E. I., Paéz, S., Solís, S. M.,	29	5	2024	bosque de arary con suelo inundado	epífita			-27.589500	-56.526250
393			Polypodiaceae	Pecluma	pectinatiformis	(Lindm.) M. G. Price									Argentina	Corrientes	Ituzaingó	Reserva Privada Pomera Maderas, sector pasarelas									gps			Polentarrutti, P.	25			Meza Torres, E. I., Paéz, S., Solís, S. M.,	29	5	2024	bosque de arary con suelo inundado	ejemplar aislado en suelo saturado			-27.589500	-56.526250
394			Thelypteridaceae	Cyclosorus	interruptus	(Willd.) H. Itô									Argentina	Corrientes	Ituzaingó	Reserva Privada Pomera Maderas, Muelle de la empresa Pomera, inicio de Esteros de Iberá	27	38	11.69	S	56	30	37.9	O	gps			Polentarrutti, P.	28			Meza Torres, E. I., Paéz, S., Solís, S. M.,	29	5	2024	pastizal inundable, pastos dominantes Panicum y Adropogon lateralis, con pequeñas turberas de Sphagnum	rizoma sumergido en la hojarasca, planta erecta, abundante			-27.636581	-56.510528
395			Pteridaceae	Pityrogramma	calomelanos	(L.) Link			calomelanos						Argentina	Corrientes	Ituzaingó	Reserva Privada Pomera Maderas, Muelle de la empresa Pomera, inicio de Esteros de Iberá	27	38	11.69	S	56	30	37.9	O	gps			Polentarrutti, P.	29			Meza Torres, E. I., Paéz, S., Solís, S. M.,	29	5	2024	pastizal inundable, pastos dominantes Panicum y Adropogon lateralis, con pequeñas turberas de Sphagnum				-27.636581	-56.510528
396			Blechnaceae	Lomariocycas	schomburghii	(Klotzsch) Gasper & A.R. Sm									Argentina	Corrientes	Ituzaingó	Reserva Privada Pomera Maderas, Muelle de la empresa Pomera, inicio de Esteros de Iberá	27	38	11.69	S	56	30	37.9	O	gps			Polentarrutti, P.	30			Meza Torres, E. I., Paéz, S., Solís, S. M.,	29	5	2024	pastizal inundable, pastos dominantes Panicum y Adropogon lateralis, con pequeñas turberas de Sphagnum	ejemplares aislados, circunferencia del rizoma de 32 cm, 20 cm de alt., 70 cm de largo de fronde, 14 cm de ancho de lámina, altura total de plantas 95 cm			-27.636581	-56.510528
397			Thelypteridaceae	Amauropelta	rivularioides	(Fée) O. Alvarez									Argentina	Corrientes	Ituzaingó	Reserva Privada Pomera Maderas, Muelle de la empresa Pomera, inicio de Esteros de Iberá	27	38	11.69	S	56	30	37.9	O	gps			Polentarrutti, P.	31			Meza Torres, E. I., Paéz, S., Solís, S. M.,	29	5	2024	pastizal inundable, pastos dominantes Panicum y Adropogon lateralis, con pequeñas turberas de Sphagnum				-27.636581	-56.510528

## Sheet: Hoja2
GENERO	ESPECIE	CAÑO							año	numero de especies
					Telmatoblechnum	serrulatum	2013
					Osmundastrum	cinnamomeum	2013
					Osmundastrum	cinnamomeum	1992
					Lytoneuron	lomariaceum	2013
					Trichomanes	cristatum	2013
					Adiantum		2013
					Ophioglossum		2013
			1		Lomariocycas	schomburghii	2013
					Trichomanes	cristatum	2013
			2				2013
					Asplenium		2013
Adiantopsis	radiata	2007			Lindsaea		2013
Adiantopsis	tweediana	1975			Didymochlaena	truncatula	2013
Adiantopsis	chlorophylla	1944			Cyathea	delgadii	2013
					Lindsaea	quadrangularis	2013
					Megalastrum	connexum	2013
Adiantum	raddianum	1995			Vittaria		2013
Adiantum	lorentzii	1971			Macrothelypteris	torresiana	2013
Amauropelta	rivularioides	1944			Cyathea	atrovirens	2013
Anemia	phyllitidis	1971			Osmunda	spectabilis	2013
Asplenium	palmeri	2008			Pleopeltis	pleopeltifolia	2013
Asplenium	otites	1990			Microgramma	vacciniifolia	2013
Asplenium	inaequilaterale	1994			Cyclosorus	interruptus	2013
Asplenium	pulchellum	2008			Thelypteris		2013
Asplenium	ulbrichtii	1971			Telmatoblechnum	serrulatum	2013
Azolla	filiculoides	1971			Neoblechnumittrich	brasiliense	2013
Azolla	cristata	1976			Lomariocycas	schomburghii	2013
Blechnum	occidentale	2022			Psilotum	nudum	2013
Campyloneurum	nitidum	1974			Rumhora	adiantiformis	2013
Ceratopteris	pteridoides	1975			Doryopteris		2013
Christella	conspersa	1978			Lytoneuron	lomariaceum	2013
Christella	hispidula	1976			Osmundastrum	cinnamomeum	2013
					Psilotum	nudum	2013
Christella	dentata	1979			Doryopteris	pentagona	2013
Ctenitis	submarginalis	1990			Doryopteris		2013
Cyathea	atrovirens	2013			Lindsaea	quadrangularis	2013
Cyathea	delgadii	1944			Cyathea	atrovirens	2013
Cyclosorus	interruptus	1971			Cyathea		2013
Dicranopteris	flexuosa	2022			Pecluma	robusta	2013
Didymochlaena	truncatula	2013			Psilotum	nudum	2013
					Equisetum	giganteum	1996
Doryopteris	triphylla	1995			Equisetum	giganteum	1982
Doryopteris	pentagona	1995			Equisetum	giganteum	1977
Doryopteris	concolor	1971			Pecluma	robusta	2008
Doryopteris	arifolia	2013			Pecluma	robusta	1992
Equisetum	giganteum	1976			Pleopeltis	pleopeltifolia	2008
Gastoniella	chaerophylla	1957			Pleopeltis	pleopeltifolia	1998
Haukia	crotalophoroides	2008			Doryopteris	pentagona	2007
Hemionitis	tomentosa	1998			Adiantopsis	radiata	2007
Isoëtes	ekmanii	1986			Adiantopsis	chlorophylla	1994
Lindsaea	quadrangularis	2013			Adiantopsis	chlorophylla	1983
Lomariocycas	schomburghii	2013			Adiantum	lorentzii	1975
Lycopodiella	longipes	1996			Adiantum	raddianum	1995
Lycopodiella	geometra	2013			Adiantum	raddianum	1998
Lytoneuron	lomariaceum	2013			Ophioglossum	nudicaule	2007
Macrothelypteris	torresiana	2008			Adiantopsis	tweediana	2008
Marsilea	ancylopoda	2017			Adiantopsis	tweediana	1975
Megalastrum	connexum	2013			Gastoniella	chaerophylla	1996
Meniscium	serratum	1995			Doryopteris	concolor	1996
Microgramma	squamulosa	1975			Doryopteris	concolor	1973
Microgramma	vacciniifolia	1971			Doryopteris	concolor	1973
Neoblechnumittrich	brasiliense	1974			Doryopteris	concolor	1975
Ophioglossum	nudicaule	2007			Doryopteris	triphylla	1995
Ophioglossum	reticulatum	1998			Hemionitis	tomentosa	1998
Osmunda	spectabilis	1971			Pityrogramma	calomelanos	1998
Osmundastrum	cinnamomeum	1992			Pityrogramma	calomelanos	1998
Palhinhaea	cernua	1982			Pityrogramma	calomelanos	2008
Pecluma	filicula	2008			Pityrogramma	calomelanos	1976
Pecluma	robusta	1978			Pityrogramma	calomelanos	1975
Pityrogramma	calomelanos	1971			Pityrogramma	calomelanos	1976
Pityrogramma	trifoliata	2016			Pityrogramma	calomelanos	1971
					Pityrogramma	calomelanos	1976
Pleopeltis	minima	1973			Salvinia	biloba	1994
Pleopeltis	pleopeltifolia	1971			Salvinia	biloba	1995
Pseudolycopodiella	meridionalis	1982			Salvinia	cfr. auriculata	1995
Psilotum	nudum	2013			Salvinia	cfr. auriculata	1995
Pteridium	esculentum	1975			Salvinia	biloba	1998
Rumhora	adiantiformis	2013			Salvinia	Cfr. biloba	1971
Salvinia	Cfr. biloba	1971			Salvinia	biloba	1976
Salvinia	minima	1973			Salvinia	cfr. auriculata	1975
Salvinia	auriculata	1975			Salvinia	Cfr. biloba	1976
Salvinia	molesta	1980			Salvinia	minima	1992
Selaginella	marginata	1984			Salvinia	biloba	1976
Selaginella	sellowii	1925			Christella	conspersa	1982
Sticherus	lanuginosus	2022			Christella	conspersa	1978
Telmatoblechnum	serrrulatum	1968			Christella	hispidula	1976
Trichomanes	cristatum	2013			Christella	hispidula	2017
Vittaria		2013			Christella	hispidula	1990
					Cyclosorus	interruptus	1976
					Cyclosorus	interruptus	1995
					Cyclosorus	interruptus	1995
					Cyclosorus	interruptus	1998
					Cyclosorus	interruptus	1999
					Cyclosorus	interruptus	1973
					Cyclosorus	interruptus	1981
					Cyclosorus	interruptus	1982
					Cyclosorus	interruptus	2003+
					Cyclosorus	interruptus	1971
					Cyclosorus	interruptus	1971
					Cyclosorus	interruptus	1982
					Cyclosorus	interruptus	1973
					Cyclosorus	interruptus	1974
					Cyclosorus	interruptus	1975
					Cyclosorus	interruptus	1976
					Cyclosorus	interruptus	1992
					Cyclosorus	interruptus	1992
					Amauropelta	rivularioides	1982
					Amauropelta	rivularioides	1944
					Amauropelta	rivularioides	1971
					Amauropelta	rivularioides	1962
					Meniscium	serratum	1995
					Palhinhaea	cernua (L.) Vasc. & Franco	1982
					Palhinhaea	cernua (L.) Vasc. & Franco	1996
					Palhinhaea	cernua (L.) Vasc. & Franco	1994
					Palhinhaea	cernua (L.) Vasc. & Franco	2000
					Selaginella	sellowii	2008
					Selaginella	sellowii	1981
					Selaginella	sellowii	1925
					Neoblechnumittrich	brasiliense	1974
					Neoblechnumittrich	brasiliense	1990
					Pleopeltis	pleopeltifolia	1976
					Telmatoblechnum	serrulatum	1995
					Telmatoblechnum	serrulatum	1995
					Telmatoblechnum	serrulatum	1981
					Telmatoblechnum	serrulatum	2012
					Telmatoblechnum	serrulatum	1976
					Telmatoblechnum	serrulatum	1977
					Telmatoclechnum	serrulatum	1974
					Telmatoblechnum	serrulatum	1975
					Telmatoblechnum	serrulatum	1975
					Telmatoblechnum	serrulatum	1992
					Telmatoblechnum	serrulatum	1992
					Telmatoblechnum	serrulatum	1990
					Telmatoblechnum	serrulatum	1995
					Pleopeltis	minima	1998
					Pleopeltis	minima	1998
					Pleopeltis	minima	1973
					Pleopeltis	minima	2017
					Cyathea	atrovirens	1990
					Equisetum	giganteum	2000
					Equisetum	giganteum	1976
					Marsilea	ancylopoda	2017
					Campyloneurum	nitidum	1982
					Campyloneurum	nitidum	2016
					Microgramma	squamulosa	1975
					Microgramma	vacciniifolia	1996
					Microgramma	vacciniifolia	1976
					Microgramma	vacciniifolia	1976
					Microgramma	vacciniifolia	1971
					Microgramma	vacciniifolia	1974
					Pleopeltis	minima	2001
					Adiantopsis	chlorophylla	1944
					Adiantopsis	chlorophylla	1975
					Adiantopsis	chlorophylla	1976
					Ceratopteris	pteridoides	1975
					Salvinia	minima	1975
					Salvinia	minima	1973
					Salvinia	minima	1976
					Salvinia	minima	1995
					Salvinia	minima	1974
					Doryopteris	pentagona	1995
					Anemia	phyllitidis	1971
					Anemia	phyllitidis	2008
					Anemia	phyllitidis	1975
					Anemia	phyllitidis	1975
					Campyloneurum	nitidum	2007
					Asplenium		2007
					Asplenium		2007
					Anemia		2007
					Asplenium	palmeri	2008
					Haukia	crotalophoroides	2008
					Ophioglossum	nudicaule	2009
					Thelypteris		2016
					Osmunda	spectabilis	2016
					Blechnum		2016
					Telmatoblechnum serrulatum (Rich.) Perrie, D.J. Ohlsen & Brownsey	serrulatum	2016
					Anemia		2016
					Macrothelypteris	torresiana	2016
					Pityrogramma	calomelanos	2016
					Blechnum		2016
					Doryopteris		2016
					Pleopeltis	minima	2016
					Pteridium	esculentum	2016
					Salvinia		2016
					Equisetum	giganteum	2016
					Pityrogramma	trifoliata	2016
					Thelypteris		2016
					Cyathea	atrovirens	2013
					Cyathea	atrovirens	2013
					Adiantopsis	radiata	2016
					Doryopteris	pentagona	2013
					Doryopteris	concolor	1990
					Doryopteris	concolor	1994
					Doryopteris	concolor	2013
					Doryopteris	concolor	1971
					Doryopteris	concolor	1995
					Doryopteris	concolor	1977
					Doryopteris	concolor	2017
					Ceratopteris	pteridoides	1976
					Gastoniella	chaerophylla	2017
					Gastoniella	chaerophylla	1976
					Gastoniella	chaerophylla	1975
					Adiantum	raddianum	1995
					Amauropelta	rivularioides	2008
					Amauropelta	rivularioides	1992
					Amauropelta	rivularioides	1974
					Amauropelta	rivularioides	1992
					Pityrogramma	calomelanos	2017
					Adiantopsis	chlorophylla	1994
					Adiantopsis	chlorophylla	1990
					Adiantopsis	chlorophylla	2006
					Adiantopsis	chlorophylla	1993
					Adiantopsis	chlorophylla	2017
					Adiantopsis	chlorophylla	2013
					Adiantopsis	chlorophylla	1976
					Adiantopsis	chlorophylla	1976
					Pteridium	esculentum	1975
					Telmatoblechnum	serrrulatum	1989
					Telmatoblechnum	serrrulatum	1995
					Telmatoblechnum	serrrulatum	1982
					Telmatoblechnum	serrrulatum	1968
					Telmatoblechnum	serrrulatum	1992
					Telmatoblechnum	serrrulatum	2006
					Telmatoblechnum	serrrulatum	2015
					Neoblechnum	brasiliense	2012
					Neoblechnum	brasiliense	1979
					Neoblechnum	brasiliense	2008
					Asplenium	otites	1990
					Asplenium	inaequilaterale	1994
					Asplenium	pulchellum	2008
					Asplenium	ulbrichtii	1971
					Selaginella	sellowii	1999
					Selaginella	sellowii	1982
					Selaginella	sellowii	1979
					Lycopodiella	longipes	1996
					Lycopodiella	geometra	2013
					Palhinhaea	cernua	1982
					Palhinhaea	cernua	2001
					Christella	conspersa	1993
					Macrothelypteris	torresiana	2008
					Ctenitis	submarginalis	1990
					Microgramma	vacciniifolia	1977
					Microgramma	vacciniifolia	1995
					Microgramma	vacciniifolia	1995
					Microgramma	vacciniifolia	1975
					Microgramma	vacciniifolia	1998
					Microgramma	vacciniifolia	1997
					Microgramma	vacciniifolia	1989
					Microgramma	vacciniifolia	2015
					Microgramma	vacciniifolia	1992
					Microgramma	vacciniifolia	1993
					Microgramma	squamulosa	2008
					Microgramma	squamulosa	2015
					Campyloneurum	nitidum	2008
					Campyloneurum	nitidum	1990
					Campyloneurum	nitidum	1974
					Pecluma	filicula	2008
					Pecluma	robusta	1978
					Pecluma	robusta	2008
					Pleopeltis	minima	2015
					Isoëtes	ekmanii	1986
					Pseudolycopodiella	meridionalis	1982
					Amauropelta	rivularioides	2022
					Adiantopsis	tweediana	2022
					Blechnum	occidentale	2022
					Dicranopteris	flexuosa	2022
					Sticherus	lanuginosus	2022
					Ophioglossum	nudicaule	2022
					Palhinhaea	cernua	2022
					Neoblechnum	brasiliense	2022
					Pityrogramma	calomelanos	2022
					Ophioglossum	reticulatum	1998
					Doryopteris	concolor	1995
					Anemia	phyllitidis	1995
					Christella	dentata	1990
					Neoblechnum	brasiliense	1982
					Neoblechnum	brasiliense	1990
					Pleopeltis	pleopeltifolia	2015
					Pleopeltis	pleopeltifolia	1995
					Pleopeltis	pleopeltifolia	1993
					Pleopeltis	pleopeltifolia	1989
					Pleopeltis	pleopeltifolia	1971
					Pleopeltis	pleopeltifolia	1984
					Pleopeltis	pleopeltifolia	2008
					Christella	hispidula	1980
					Christella	dentata	1994
					Christella	dentanta	2008
					Christella	dentanta	2008
					Christella	dentanta	1995
							1974
					Azolla	filiculoides	1994
					Adiantopsis	tweediana	2017
					Salvinia	complejo auriculata	2017
					Thelypteris		2017
					Azolla	filiculoides	1975
					Azolla	filiculoides	1998
					Azolla	filiculoides	1975
					Azolla	filiculoides	1975
					Azolla	filiculoides	1971
					Asplenium	ulbrichtii	1971
					Selaginella	marginata	1984
					Azolla	cristata	1976
					Azolla	cristata	1999
					Gastoniella	chaerophylla	1957
					Christella	dentata	1979
					Osmunda	spectabilis	1990
					Osmunda	spectabilis	1981
					Osmunda	spectabilis	1974
					Osmunda	spectabilis	1980
					Osmunda	spectabilis	1971
					Osmunda	spectabilis	1992
					Lindsaea		2013
					Adiantopsis	radiata	2013
					Osmunda	spectabilis	1976
					Osmunda	spectabilis	1990
					Osmunda	spectabilis	1995
					Osmundastrum	cinnamomeum	2013
					Osmundastrum	cinnamomeum	2006
					Selaginella	sellowii	1971
					Selaginella	sellowii	1999
					Cyathea	delgadii	2013
					Asplenium	ulbrichtii	2008
					Salvinia	minima	1976
					Salvinia	Cfr. biloba	1975
					Salvinia	auriculata	1998
					Salvinia	auriculata	1975
					Salvinia	molesta	1980
					Salvinia	auriculata	1982
					Salvinia	auriculata	1992
					Anemia	phyllitidis	1990
					Anemia	phyllitidis	1993
					Cyathea	delgadii	1944
					Anemia	phyllitidis	1993
					Doryopteris	arifolia	2013
					Adiantum	lorentzii	1971
					Adiantum	raddianum	1995
					Cyclosorus	interruptus	1971
					Cyclosorus	interruptus	1976
					Cyclosorus	interruptus	1973
					Cyclosorus	interruptus	2006
					Cyclosorus	interruptus	1976
					Cyclosorus	interruptus	1989
					Cyclosorus	interruptus	1976

## Sheet: Hoja3
				año	N sp
Selaginella	sellowii	1925		1925	1		año	N sp
Adiantopsis	chlorophylla	1944		1930	1		1924
Amauropelta	rivularioides	1944		1935	1		1925
Cyathea	delgadii	1944		1940	1		1926
Gastoniella	chaerophylla	1957		1945	4		1927
Telmatoblechnum	serrrulatum	1968		1950	4		1928
Adiantum	lorentzii	1971		1955	4		1929
Anemia	phyllitidis	1971		1960	5		1930
Asplenium	ulbrichtii	1971		1965	6		1931
Azolla	filiculoides	1971		1970	6		1932
Cyclosorus	interruptus	1971		1975	28		1933
Doryopteris	concolor	1971		1980	34		1934
Microgramma	vacciniifolia	1971		1985	37		1935
Osmunda	spectabilis	1971		1990	40		1936
Pityrogramma	calomelanos	1971		1995	46		1937
Pleopeltis	pleopeltifolia	1971		2000	49		1938
Salvinia	Cfr. biloba	1971		2005	49		1939
Pleopeltis	minima	1973		2010	58		1940
Salvinia	minima	1973		2015	68		1941
Campyloneurum	nitidum	1974		2020	70		1942
Neoblechnumittrich	brasiliense	1974		2022	73		1943
Adiantopsis	tweediana	1975					1944
Ceratopteris	pteridoides	1975					1945
Microgramma	squamulosa	1975					1946
Pteridium	esculentum	1975					1947
Salvinia	auriculata	1975					1948
Regnellidium	diphyllum	1975
Azolla	cristata	1976					1949
Christella	hispidula	1976					1950
Equisetum	giganteum	1976					1951
Christella	conspersa	1978					1952
Pecluma	robusta	1978					1953
Christella	dentata	1979					1954
Salvinia	molesta	1980					1955
Palhinhaea	cernua	1982					1956
Pseudolycopodiella	meridionalis	1982					1957
Selaginella	marginata	1984
Isoëtes	ekmanii	1986					1958
Asplenium	otites	1990					1959
Ctenitis	submarginalis	1990					1960
Osmundastrum	cinnamomeum	1992					1961
Asplenium	inaequilaterale	1994					1962
Adiantum	raddianum	1995					1963
Doryopteris	triphylla	1995					1964
Doryopteris	pentagona	1995					1965
Meniscium	serratum	1995					1966
Lycopodiella	longipes	1996					1967
Hemionitis	tomentosa	1998					1968
Ophioglossum	reticulatum	1998					1969
Adiantopsis	radiata	2007					1970
Ophioglossum	nudicaule	2007					1971
Asplenium	palmeri	2008					1972
Haukia	crotalophoroides	2008					1974
Macrothelypteris	torresiana	2008					1975
							1976
Doryopteris	arifolia	2013					1977
Lycopodiella	geometra	2013					1978
Cyathea	atrovirens	2013					1979
Didymochlaena	truncatula	2013					1980
Lindsaea	quadrangularis	2013					1981
Lomariocycas	schomburghii	2013					1982
Lytoneuron	lomariaceum	2013					1983
Megalastrum	connexum	2013					1984
Psilotum	nudum	2013					1985
Rumhora	adiantiformis	2013					1986
Trichomanes	cristatum	2013
Vittaria		2013
Pityrogramma	trifoliata	2016
Marsilea	ancylopoda	2017
Blechnum	occidentale	2022
Dicranopteris	flexuosa	2022
Sticherus	lanuginosus	2022

## Sheet: listado
Isoëtes ekmanii U Weber
Isoëtes gardneriana Meet
Lycopodiella geometra B Øllg & PG Windisch
Lycopodiella longipes (Hook & Grev) Holub,
Palhinhaea cernua (L) Vasc & Franco
Pseudolycopodiella meridionalis (Underw & FE Lloyd) Holub
Selaginella marginata (Humb & Bonpl ex Willd) Spring
Selaginella sellowii Hieron
Asplenium inaequilaterale Willd
Asplenium otites Link
Asplenium palmeri Maxon
Asplenium ulbrichtii Rosenst
Blechnum occidentale L
Lomariocycas schomburghii (Klotzsch) Gasper & AR Sm
Neoblechnum brasiliense (Desv) Gasper & VAO Dittrich
Telmatoblechnum serrulatum (Rich) Perrie, DJ Ohlsen & Brownsey
Cyathea atrovirens (Langsd & Fisch) Domin
Cyathea delgadii Pohl ex Sternb
Pteridium esculentum (G Forst) Cockayne subsp arachnoideum (Kaulf) Thomson var arachnoideum
Didymochlaena truncatula (Sw) Sm
Megalastrum connexum (Kaulf) AR Sm & RC Moran
Rumhora adiantiformis (G Forst) Ching
Equisetum giganteum L
Dicranopteris flexuosa (Schrad) Underw
Sticherus lanuginosus (Fée) Nakai
Trichomanes cristatum Kaulf
Trichomanes pellucens Kunze
Lygodium volubile Sw
Lindsaea quadrangularis Raddi subsp terminalis K U Kramer
Marsilea ancylopoda A Braun
Regnellidium diphyllum Lindm
Haukia crotalophoroides (Walter) Li Bing Zhang & Liang Zhang
Ophioglossum nudicaule L f
Ophioglossum reticulatum L
Osmundastrum cinnamomeum (L) C Presl
Osmunda spectabilis Willd
Campyloneurum nitidum (Kaulf) C Presl
Microgramma squamulosa (Kaulf) de la Sota
Microgramma vacciniifolia (Langsd & Fisch) Copel
Pecluma pectinatiformis (Lindm) M G Price
Pecluma robusta (Fée) M Kessler & AR Sm
Pleopeltis pleopeltifolia (Raddi) Alston
Pleopeltis minima (Bory) J Prado & RY Hirai
Psilotum nudum (L) P Beauv
Adiantopsis chlorophylla (Sw) Fée
Adiantopsis radiata (L) Fée
Adiantopsis tweediana (Hook) Link-Pérez & Hickey
Adiantum lorentzii Hieron
Adiantum raddianum C Presl
Gastoniella chaerophylla (Desv) Li Bing Zhang & Liang Zhang
Ceratopteris pteridoides (Hook) Hieron
Doryopteris arifolia Christ
Doryopteris concolor (Langsd & Fisch) Kuhn
Doryopteris pentagona Pic Serm
Doryopteris triphylla (Lam) Christ
Hemionitis tomentosa (Lam) Raddi
Lytoneuron lomariaceum (Klotzsch) Yesilyurt
Pityrogramma calomelanos (L) Link var calomelanos
Pityrogramma trifoliata (L) RM Tryon
Vittaria
Azolla cristata Kaulf
Azolla filiculoides Lam
Salvinia auriculata Aubl var tipica
Salvinia auriculata Aubl var major C V Miranda & Schwartsb
Salvinia biloba Raddi
Salvinia minima Baker
Salvinia molesta DS Mitch
Anemia phyllitidis (L) Sw var phyllitidis
Anemia phyllitidis (L) Sw var tweedieana (Hook) Hassl
Anemia tomentosa (Savigny) Sw. var. anthriscifolia (Schrad.) Mickel
Amauropelta rivularioides (Fée) Salino & TE Almeida
Cyclosorus interruptus (Willd) H Itô
Christella conspersa (Schrad) A Löve & D Löve
Christella dentata (Forssk) Brownsey & Jermy
Christella hispidula (Decne) Holttum
Macrothelypteris torresiana (Gaudich) Ching
Meniscium serratum Cav
